# Supplementary material for: Identifying differentially expressed proteins in sorghum cell cultures exposed to osmotic stress
Source: Sci Rep. 2018 Jun 6;8:8671. doi: 10.1038/s41598-018-27003-1 (PMC5989219; doi:10.1038/s41598-018-27003-1)
Supplement: Supplementary file 2 — Dataset 1 [file 41598_2018_27003_MOESM2_ESM.xlsx]

## Sheet: Contents
	Contents of supplementary information
	Sheet 1: Supplementary Table S2. Details of proteins identified in the extracellular matrix of sorghum cell suspension cultures
	Sheet 2: Supplementary Table S3. Details of osmotic stress responsive proteins
	Title: Identifying differentially expressed proteins in sorghum cell cultures exposed to osmotic stress
	Authors: Rudo Ngara, Elelwani Ramulifho, Mahsa Movahedi, Nemera G. Shargie, Adrian P. Brown, & Stephen Chivasa

## Sheet: Table_S2
Supplementary Table S2. Details of proteins identified in the extracellular matrix of sorghum cell suspension cultures. Prot. # = protein number;
Prot. Score = protein score relating to the confidence of protein identification; A threshold of 1.3 was applied and is equivalent to p < 0.05;
%Cov = percentage of protein sequence matched by sequenced peptides; # peptides = number of peptides; Contrib. = the level with which
each peptide contributes to protein identification; Conf. = % confidence of peptide identification; Theor. z = precursor ion charge;
Theor MW = Theoretical molecular weight of each peptide; Prec MW = Experimental molecular weight of each peptide; dMass = Prec MW - Theor MW;
Theor m/z = theoretical mass to charge ratio; Prec m/z = experimental mass to charge ratio; Pep. Score = Peptide score as assigned in ProteinPilot.
SignalP = Signal peptide prediction using SignalP 4.1 (http://www.cbs.dtu.dk/services/SignalP). A positive sign denotes the presence of a predicted signal peptide; a negative sign denotes the absence of a signal peptide.
Note: Protein 64, 171, and 177 are contaminants that are included in the dataset to demonstrate the specific assignment of peptides to a protein.
Prot. #	%Cov	Accession	Protein Name	# Peptides	Contrib.	Conf.	Peptide Sequence	Modifications	Cleavages	dMass	Prec MW	Prec m/z	Theor MW	Theor m/z	Theor z	Pep. Score	SignalP
1	72.76	tr|C5Y1P4|C5Y1P4_SORBI	Uncharacterized protein OS=Sorghum bicolor GN=SORBI_005G099000 PE=4 SV=1	52	2	99	AAESGVPDGAQGTIAVYLK	iTRAQ8plex@N-term; iTRAQ8plex(K)@19	cleaved A-A@N-term	0.0174009	2454.38	819.132	2454.36	819.127	3	19	+
1					2	99	ADVADNLWNAHLGGR	iTRAQ8plex@N-term	cleaved A-A@N-term	0.00445429	1911.99	638.337	1911.99	638.336	3	14
1					2	99	ALQTGLFER	iTRAQ8plex@N-term		-0.0189808	1337.74	669.878	1337.76	669.888	2	14
1					2	99	APNYGGVMVWDR	iTRAQ8plex@N-term; iTRAQ8plex(Y)@4		0.00584982	1972.05	658.357	1972.05	658.356	3	18
1					2	99	DNGAPDHYDELAR	No iTRAQ8plex@N-term; Deamidated(N)@2	cleaved I-D@N-term	0.0209116	1472.64	737.326	1472.62	737.316	2	12
1					2	99	EWDKWTAR	iTRAQ8plex@N-term; iTRAQ8plex(K)@4	cleaved E-E@N-term; missed K-W@4	0.0171645	1698.95	567.323	1698.93	567.317	3	11
1					2	99	FYGDDKCSYKNGGTWGIVEEWDKWTAR	iTRAQ8plex@N-term; iTRAQ8plex(K)@6; No Methylthio(C)@7; iTRAQ8plex(Y)@9; iTRAQ8plex(K)@10; iTRAQ8plex(K)@23	missed K-C@6; missed K-N@10; missed K-W@23	1.3097	4732.79	789.805	4731.48	789.587	6	13
1					2	99	FYIDNGAPDHYDELAR	iTRAQ8plex@N-term; Deamidated(N)@5	cleaved D-F@N-term	0.0290244	2200.07	734.363	2200.04	734.353	3	19
1					2	99	GAPDHYDELAR	iTRAQ8plex@N-term; iTRAQ8plex(Y)@6	cleaved N-G@N-term	0.00371425	1850.98	618	1850.97	617.998	3	11
1					2	99	GHQLGGVGADIK	iTRAQ8plex@N-term; iTRAQ8plex(K)@12	cleaved S-G@N-term	-0.00284691	1759.02	587.346	1759.02	587.347	3	18
1					2	99	GILVLLSIGGGGHDYSLPS	iTRAQ8plex@N-term; iTRAQ8plex(S)@19	cleaved S-S@C-term	-0.0103898	2462.39	821.804	2462.4	821.807	3	15
1					2	99	GILVLLSIGGGGHDYSLPSSQSAADVADNLWNAHLGGR	iTRAQ8plex@N-term; iTRAQ8plex(Y)@15; iTRAQ8plex(S)@22		0.289724	4729.82	946.972	4729.53	946.914	5	15
1					2	99	GRNKDEGSLR	iTRAQ8plex@N-term; Deamidated(N)@3; iTRAQ8plex(K)@4	cleaved W-G@N-term; missed R-N@2; missed K-D@4	0.0949487	1740.07	436.024	1739.97	436.001	4	10
1					2	99	GVGADIK	iTRAQ8plex@N-term; iTRAQ8plex(K)@7	cleaved G-G@N-term	-0.0125549	1266.76	634.389	1266.78	634.395	2	12
1					2	99	GVYRPFGD	iTRAQ8plex@N-term	cleaved D-A@C-term	0.00507053	1213.64	607.83	1213.64	607.827	2	11
1					2	99	GVYRPFGDAAVDGIDFYIDNGAPDHYDELAR	iTRAQ8plex@N-term; Deamidated(N)@20		0.0137747	3732.78	934.202	3732.76	934.198	4	23
1					2	99	KQTNQVTVFWGR	iTRAQ8plex@N-term; iTRAQ8plex(K)@1	cleaved A-K@N-term; missed K-Q@1	-0.0260659	2071.15	691.391	2071.18	691.4	3	18
1					2	99	KQTNQVTVFWGRNKDEGSLR	iTRAQ8plex@N-term; iTRAQ8plex(K)@1; Deamidated(N)@13; iTRAQ8plex(K)@14	cleaved A-K@N-term; missed K-Q@1; missed R-N@12; missed K-D@14	0.144206	3275.96	656.199	3275.81	656.17	5	15
1					2	99	NGGTWGIVEEWDKWTAR	iTRAQ8plex@N-term; Deamidated(N)@1; iTRAQ8plex(K)@13	missed K-W@13	-0.0128005	2613.33	872.118	2613.34	872.122	3	20
1					2	99	NKDEGSLR	iTRAQ8plex@N-term; iTRAQ8plex(K)@2	missed K-D@2	-3.97755	1521.89	508.304	1525.87	509.63	3	13
1					2	99	NYGGVMVWDR	iTRAQ8plex@N-term	cleaved P-N@N-term	0.0135482	1499.76	750.889	1499.75	750.882	2	16
1					2	99	QTNQVTVFWGR	iTRAQ8plex@N-term		-0.0152067	1638.86	820.439	1638.88	820.447	2	17
1					2	99	QVTVFWGR	iTRAQ8plex@N-term	cleaved N-Q@N-term	0.00543884	1295.73	648.875	1295.73	648.872	2	12
1					2	99	RGVYRPFGDAAVDGIDFYIDNGAPDHYDELAR	iTRAQ8plex@N-term	missed R-G@1	0.471859	3888.35	973.096	3887.88	972.978	4	12
1					2	99	RLDGYNR	iTRAQ8plex@N-term	missed R-L@1	0.00222249	1196.66	399.894	1196.66	399.893	3	11
1					2	99	RPFGDAAVDGIDFYIDNGAPDHYDELAR	iTRAQ8plex@N-term; Deamidated(N)@17	cleaved Y-R@N-term	-0.0205704	3413.59	854.405	3413.61	854.41	4	20
1					2	99	SGHQLGGVGADIK	iTRAQ8plex@N-term; iTRAQ8plex(K)@13	cleaved L-S@N-term	-0.00209208	1846.05	616.357	1846.05	616.358	3	16
1					2	99	SLPSSQSAADVADNLWNAHLGGR	iTRAQ8plex@N-term	cleaved Y-S@N-term	-0.994845	2668.35	890.458	2669.35	890.789	3	17
1					2	99	TGYSGVVQGWA	iTRAQ8plex@N-term; iTRAQ8plex(Y)@3		-0.00563047	1731.93	866.975	1731.94	866.978	2	12
1					2	99	VDGIDFYIDNGAPDHYDELAR	iTRAQ8plex@N-term; Deamidated(N)@10	cleaved A-V@N-term	0.0168752	2699.28	900.768	2699.27	900.763	3	19
1					2	99	VQKAPNYGGVMVWDR	iTRAQ8plex@N-term; iTRAQ8plex(K)@3	missed K-A@3	0.0115281	2327.28	776.767	2327.27	776.763	3	15
1					2	99	YLYYDLLPK	iTRAQ8plex@N-term; iTRAQ8plex(Y)@1; iTRAQ8plex(K)@9		-0.0028339	2099.24	700.754	2099.24	700.755	3	15
1					2	99	YWGDLSGHQLGGVGADIK	iTRAQ8plex@N-term; iTRAQ8plex(K)@18		-0.00572458	2480.32	827.781	2480.33	827.783	3	17
1					1.85387	99	GGVGADIK	iTRAQ8plex@N-term; iTRAQ8plex(K)@8	cleaved L-G@N-term	-0.0347257	1323.76	662.889	1323.8	662.906	2	13
1					1.67778	99	NLWNAHLGGR	iTRAQ8plex@N-term	cleaved D-N@N-term	0.00444498	1440.79	481.272	1440.79	481.27	3	13
1					1.63827	99	NGGTWGIVEEWDK	iTRAQ8plex@N-term; Deamidated(N)@1; iTRAQ8plex(K)@13		0.0113138	2099.09	700.704	2099.08	700.7	3	15
1					1.55284	97.16	FYGDDK	iTRAQ8plex@N-term; iTRAQ8plex(K)@6		-0.00334342	1351.72	676.867	1351.72	676.869	2	10
1					1.39794	99	AEVYLGLAAAESGVPDGAQGTIAVYLK	iTRAQ8plex@N-term; iTRAQ8plex(Y)@4; iTRAQ8plex(K)@27		0.0344412	3575.04	894.766	3575	894.758	4	18
1					1.17393	99	DFYIDNGAPDHYDELAR	iTRAQ8plex@N-term; Deamidated(N)@6	cleaved I-D@N-term	0.115471	2315.18	772.734	2315.06	772.696	3	14
1					0.966576	98.61	SGHQLGGVGADIKH	iTRAQ8plex@N-term; iTRAQ8plex(K)@13	cleaved L-S@N-term; cleaved H-C@C-term; missed K-H@13	-0.0162444	1983.09	662.039	1983.11	662.044	3	13
1					0.707744	99	YIDNGAPDHYDELAR	iTRAQ8plex@N-term; Deamidated(N)@4; iTRAQ8plex(Y)@10	cleaved F-Y@N-term	0.00734476	2357.18	590.303	2357.17	590.301	4	14
1					0.337242	99	GILVLLSIGGGGHDY	iTRAQ8plex@N-term; iTRAQ8plex(Y)@15	cleaved Y-S@C-term	0.0233033	2078.22	693.748	2078.2	693.74	3	19
1					0.172631	99	YSVFGHGR	iTRAQ8plex@N-term; iTRAQ8plex(S)@2	cleaved F-Y@N-term	0.0725879	1529.93	510.984	1529.86	510.959	3	12
1					0.101275	99	GILVLLSIGGGGHDYS	iTRAQ8plex@N-term; iTRAQ8plex(Y)@15	cleaved S-L@C-term	0.0115815	2165.24	722.755	2165.23	722.751	3	22
1					0.0639892	97.53	RNKDEGSLR	iTRAQ8plex@N-term; Deamidated(N)@2; iTRAQ8plex(K)@3	cleaved G-R@N-term; missed R-N@1; missed K-D@3	0.0608227	1683.01	562.012	1682.95	561.991	3	11
1					0.0296531	99	GVYRPFGDAAVDGIDFYIDNGAPDHYDEL	iTRAQ8plex@N-term; Deamidated(N)@20; iTRAQ8plex(Y)@26	cleaved L-A@C-term	-0.00826164	3809.82	953.463	3809.83	953.465	4	14
1					0.00656377	99	YWGDLSGHQLGGVGAD	iTRAQ8plex@N-term; Dehydrated(D)@16	cleaved D-I@C-term	-0.00249481	1916.93	959.472	1916.93	959.473	2	15
1					0.00612309	95.6	AEVYLGLAAAESGVPDGAQGTIAVYLKYLYYDLLPKVQK	iTRAQ8plex@N-term; iTRAQ8plex(K)@27; iTRAQ8plex(K)@36; iTRAQ8plex(K)@39	missed K-Y@27; missed K-V@36	-0.631403	5402.41	901.41	5403.05	901.515	6	13
1					0.00217692	98.55	GVYRPFGDAAVDGIDFYIDNGAPDHYD	iTRAQ8plex@N-term; Deamidated(N)@20; iTRAQ8plex(Y)@26	cleaved D-E@C-term	0.0211054	3567.73	892.939	3567.7	892.933	4	17
1					0.00174066	98.43	GIDFYIDNGAPDHYDELAR	iTRAQ8plex@N-term; Deamidated(N)@8; iTRAQ8plex(Y)@14	cleaved D-G@N-term	0.0308448	2789.41	698.359	2789.38	698.351	4	13
1					0.000869459	96.26	HCQQSK	iTRAQ8plex@N-term; No Methylthio(C)@2; iTRAQ8plex(K)@6		0.0385416	1337.77	669.893	1337.73	669.874	2	10
1					0.000434512	99	GILVLLSIGGGGHDYSLPSSQSA	iTRAQ8plex@N-term; iTRAQ8plex(H)@13; iTRAQ8plex(S)@22	cleaved A-A@C-term	0.0358267	3139.8	785.957	3139.76	785.948	4	17
2	66.31	tr|C5WSF9|C5WSF9_SORBI	Uncharacterized protein OS=Sorghum bicolor GN=SORBI_001G301500 PE=3 SV=1	40	2	99	ESWGSIWR	iTRAQ8plex@N-term	cleaved H-E@N-term	-0.000821373	1323.69	662.851	1323.69	662.851	2	13	+
2					2	99	HAGIIDMQFR	Delta:H(2)C(2)@N-term		0.0131323	1212.62	607.317	1212.61	607.311	2	15
2					2	99	IDPNRPLR	iTRAQ8plex@N-term		-0.00407864	1283.76	642.886	1283.76	642.888	2	12
2					2	99	IDPNRPLRGPFSIR	iTRAQ8plex@N-term	missed R-G@8	-0.0080647	1941.11	648.045	1941.12	648.048	3	12
2					2	99	IEHENQDGDVVQA	iTRAQ8plex@N-term	cleaved L-I@N-term; cleaved A-D@C-term	0.0181581	1756.87	879.443	1756.85	879.434	2	18
2					2	99	ITNESGK	iTRAQ8plex@N-term; iTRAQ8plex(K)@7		-0.0197541	1355.77	678.891	1355.79	678.901	2	12
2					2	99	ITNESGKQ	iTRAQ8plex@N-term; iTRAQ8plex(K)@7	cleaved Q-L@C-term; missed K-Q@7	-0.00900123	1483.84	742.926	1483.85	742.93	2	14
2					2	99	LRHAGIIDMQFR	iTRAQ8plex@N-term	missed R-H@2	0.000345389	1759.98	587.668	1759.98	587.668	3	20
2					2	99	LSYSSGWLPAK	iTRAQ8plex@N-term; iTRAQ8plex(Y)@3; iTRAQ8plex(K)@11	cleaved L-L@N-term	-0.00110174	2120.24	707.754	2120.24	707.754	3	15
2					2	99	MQFRRVPCNFPGLTITFR	No iTRAQ8plex@N-term; Methylthio(C)@8	cleaved D-M@N-term; missed R-R@4; missed R-V@5	0.127771	2228.24	743.755	2228.12	743.713	3	11
2					2	99	NIIPANYVADVDYR	iTRAQ8plex@N-term; iTRAQ8plex(Y)@7; iTRAQ8plex(Y)@13		0.0194413	2534.45	634.619	2534.43	634.614	4	12
2					2	99	NSGYWEPMHESWGSIWR	iTRAQ8plex@N-term; iTRAQ8plex(Y)@4	cleaved N-N@N-term	0.0529191	2729.38	683.352	2729.33	683.339	4	10
2					2	99	NYYPVAK	iTRAQ8plex@N-term; iTRAQ8plex(K)@7	cleaved M-N@N-term	-0.0100241	1461.83	731.924	1461.84	731.929	2	12
2					2	99	PANYVADVDYR	iTRAQ8plex@N-term	cleaved I-P@N-term	-0.000253167	1585.8	793.909	1585.8	793.909	2	12
2					2	99	PNRPLRGPFSIR	No iTRAQ8plex@N-term	cleaved D-P@N-term; missed R-G@6	0.0379729	1408.84	470.622	1408.81	470.609	3	12
2					2	99	RHAGIIDMQFR	iTRAQ8plex@N-term	cleaved L-R@N-term; missed R-H@1	-0.00291723	1646.9	549.972	1646.9	549.973	3	17
2					2	99	RRVPCNFPGLTITFR	Lys-add@N-term; Methylthio(C)@5	cleaved F-R@N-term; missed R-R@1; missed R-V@2	0.0556963	1950.1	651.041	1950.04	651.022	3	13
2					2	99	RVPCNFPGLTITFR	iTRAQ8plex@N-term; No Methylthio(C)@4; iTRAQ8plex(T)@12	missed R-V@1	-0.0128149	2228.26	743.76	2228.27	743.764	3	14
2					2	99	SGYWEPMHESWGSIWR	iTRAQ8plex@N-term; iTRAQ8plex(S)@10	cleaved N-S@N-term	0.0158302	2615.3	654.832	2615.28	654.828	4	14
2					2	99	SWGLNDK	iTRAQ8plex@N-term; iTRAQ8plex(K)@7	cleaved A-S@N-term	-0.00652274	1426.8	714.405	1426.8	714.409	2	12
2					2	99	SWGLNDKLR	iTRAQ8plex@N-term; iTRAQ8plex(K)@7	cleaved A-S@N-term; missed K-L@7	-0.0100308	1695.98	566.333	1695.99	566.337	3	13
2					2	99	SYVQYTS	iTRAQ8plex@N-term; iTRAQ8plex(S)@7		-0.00916575	1454.78	728.396	1454.79	728.401	2	12
2					2	99	VQHGSNPMY	iTRAQ8plex@N-term; iTRAQ8plex(S)@5; iTRAQ8plex(Y)@9	cleaved Y-L@C-term	0.0854047	1944.15	487.045	1944.07	487.024	4	12
2					2	99	VQHGSNPMYLAVLIEHENQDG	iTRAQ8plex@N-term	cleaved G-D@C-term	0.0300339	2654.34	885.786	2654.31	885.776	3	14
2					2	99	VQHGSNPMYLAVLIEHENQDGDVVQA	iTRAQ8plex@N-term	cleaved A-D@C-term	0.0117697	3166.58	1056.53	3166.57	1056.53	3	14
2					2	99	VQHGSNPMYLAVLIEHENQDGDVVQADIMQNNSGYWEPMHESWGSIWR	iTRAQ8plex@N-term; iTRAQ8plex(S)@5; iTRAQ8plex(Y)@35		0.441486	6479.58	1080.94	6479.14	1080.86	6	16
2					2	99	YHFDLSGTAFGAMASWGLNDK	iTRAQ8plex@N-term; iTRAQ8plex(Y)@1; iTRAQ8plex(K)@21		0.0390737	3199.69	800.93	3199.65	800.92	4	18
2					2	99	YHFDLSGTAFGAMASWGLNDKLR	iTRAQ8plex@N-term; iTRAQ8plex(K)@21	missed K-L@21	0.0662851	3164.7	792.182	3164.63	792.165	4	14
2					2	99	YSSGWLPAK	iTRAQ8plex@N-term; iTRAQ8plex(Y)@1; iTRAQ8plex(K)@9	cleaved S-Y@N-term	0.0256861	1920.15	641.057	1920.12	641.049	3	13
2					1.82391	99	VQHGSNPMYLAVLIEHENQDGD	iTRAQ8plex@N-term	cleaved D-V@C-term	0.0216248	2769.36	924.126	2769.33	924.118	3	12
2					1.76955	99	MASWGLNDKLR	iTRAQ8plex@N-term; iTRAQ8plex(K)@9	cleaved A-M@N-term; missed K-L@9	-0.0133691	1898.05	633.691	1898.07	633.696	3	12
2					0.829738	99	VQHGSNPMYLAVLIEHENQDGDVVQ	iTRAQ8plex@N-term; iTRAQ8plex(S)@5	cleaved Q-A@C-term	0.0600853	3399.79	850.956	3399.73	850.941	4	12
2					0.607303	99	VQHGSNPMYLAVLIEHENQDGDVVQAD	iTRAQ8plex@N-term; iTRAQ8plex(S)@5	cleaved D-I@C-term	0.0292734	3585.83	897.464	3585.8	897.457	4	13
2					0.595166	99	ASWGLNDKLR	No iTRAQ8plex@N-term; iTRAQ8plex(K)@8	cleaved M-A@N-term; missed K-L@8	0.0627482	1462.88	732.449	1462.82	732.417	2	12
2					0.493495	99	VQHGSNPMYLAVLIEHENQDGDV	iTRAQ8plex@N-term; iTRAQ8plex(S)@5	cleaved V-V@C-term	0.051597	3172.66	794.172	3172.61	794.159	4	13
2					0.419075	99	QFRRVPCNFPGLTITFR	Carbamyl@N-term; Methylthio(C)@7	cleaved M-Q@N-term; missed R-R@3; missed R-V@4	0.0707066	2140.15	714.392	2140.08	714.368	3	13
2					0.111821	99	VQHGSNPMYLAVLIEHENQDGDVVQADIMQNN	iTRAQ8plex@N-term; iTRAQ8plex(S)@5	cleaved N-S@C-term	-0.0198617	4186.05	1047.52	4186.07	1047.52	4	15
2					0.0109954	99	VQHGSNPMYLAVLIEHEN	iTRAQ8plex@N-term; iTRAQ8plex(S)@5	cleaved N-Q@C-term	0.018408	2658.42	665.613	2658.41	665.609	4	14
2					0.00130484	99	TSCGNEPIFKDGK	iTRAQ8plex@N-term; No Methylthio(C)@3; iTRAQ8plex(K)@10; iTRAQ8plex(K)@13	cleaved M-T@N-term; missed K-D@10	-0.00131527	2307.26	770.096	2307.27	770.096	3	13
2					0.000434512	99	SNHPACSGVPQTVIITDMNYYPVAK	iTRAQ8plex@N-term; No Methylthio(C)@6; iTRAQ8plex(S)@7; Oxidation(M)@18; iTRAQ8plex(K)@25		-0.0100979	3632.9	909.232	3632.91	909.235	4	18
3	68.37	tr|C5WYQ4|C5WYQ4_SORBI	Peroxidase OS=Sorghum bicolor GN=SORBI_001G360400 PE=3 SV=1	35	2	99	ANIPGWWEDRFK	iTRAQ8plex@N-term; iTRAQ8plex(K)@12	cleaved N-A@N-term; missed R-F@10	0.0056017	2126.16	709.727	2126.15	709.725	3	14	+
3					2	99	DASFFLGGR	iTRAQ8plex@N-term		0.00794858	1272.68	637.35	1272.68	637.346	2	11
3					2	99	GFEVIDAAK	iTRAQ8plex@N-term; iTRAQ8plex(K)@9		-0.0156111	1556.89	779.451	1556.9	779.458	2	15
3					2	99	GFEVIDAAKAAVER	iTRAQ8plex@N-term; iTRAQ8plex(K)@9	missed K-A@9	-0.00447255	2083.18	695.402	2083.19	695.404	3	14
3					2	99	GLGVDDMVVLSGAHTVGR	iTRAQ8plex@N-term		-5.81679	2080.3	694.44	2086.11	696.379	3	20
3					2	99	GQCPASPSSSNDPTVVQDVVTPDKLDSQYYK	iTRAQ8plex@N-term; No Methylthio(C)@3; iTRAQ8plex(S)@8; iTRAQ8plex(K)@24; iTRAQ8plex(K)@31	missed K-L@24	-0.104655	4541.26	1136.32	4541.37	1136.35	4	16
3					2	99	GVDDMVVLSGAHTVGR	iTRAQ8plex@N-term	cleaved L-G@N-term	0.0118302	1916.02	639.681	1916.01	639.677	3	19
3					2	99	GVDFDMPAGR	iTRAQ8plex@N-term; Dethiomethyl(M)@6		0.0239706	1319.7	440.908	1319.68	440.9	3	13
3					2	99	LAVPSDISPSFAASLR	iTRAQ8plex@N-term; iTRAQ8plex(S)@10		0.00145161	2238.28	747.102	2238.28	747.102	3	19
3					2	99	LGSPNNPSLR	iTRAQ8plex@N-term		-1.00236	1356.76	679.387	1357.76	679.888	2	13
3					2	99	MASVEVK	iTRAQ8plex@N-term; iTRAQ8plex(K)@7		-0.0106588	1370.79	686.405	1370.81	686.41	2	12
3					2	99	MVSDNANIPGWWEDRFK	iTRAQ8plex@N-term; iTRAQ8plex(K)@17	missed R-F@15	0.00227182	2672.37	891.796	2672.36	891.795	3	15
3					2	99	NVLAHR	iTRAQ8plex@N-term		0.0419588	1012.65	507.332	1012.61	507.312	2	10
3					2	99	PDKLDSQYYK	No iTRAQ8plex@N-term; iTRAQ8plex(K)@3; iTRAQ8plex(K)@10	cleaved T-P@N-term; missed K-L@3	-0.0132525	1864.01	933.01	1864.02	933.017	2	14
3					2	99	PSDISPSFAASLR	iTRAQ8plex@N-term	cleaved V-P@N-term	-0.00777041	1650.88	826.448	1650.89	826.451	2	13
3					2	99	PTVVQDVVTPDKLDSQYYK	No iTRAQ8plex@N-term; iTRAQ8plex(K)@12; iTRAQ8plex(K)@19	cleaved D-P@N-term; missed K-L@12	-0.00935365	2802.52	935.18	2802.53	935.183	3	12
3					2	99	QNPGVGAGLIR	iTRAQ8plex@N-term		-0.00383687	1384.81	693.41	1384.81	693.412	2	16
3					2	99	SHCSSFVPDR	iTRAQ8plex@N-term; No Methylthio(C)@3; iTRAQ8plex(S)@5		0.00777781	1741.91	581.644	1741.9	581.642	3	14
3					2	99	TGNSGEIRR	iTRAQ8plex@N-term; Deamidated(N)@3	missed R-R@8	0.0148069	1293.71	647.862	1293.69	647.854	2	11
3					2	99	TPDKLDSQYYK	No iTRAQ8plex@N-term; iTRAQ8plex(K)@4; iTRAQ8plex(K)@11	cleaved V-T@N-term; missed K-L@4	-0.0436352	1965.02	983.519	1965.07	983.541	2	15
3					2	99	VGYYHHK	iTRAQ8plex@N-term; iTRAQ8plex(Y)@4; iTRAQ8plex(K)@7		0.0860853	1815.14	606.055	1815.06	606.026	3	12
3					2	99	VLFTSDASLLSSPATAK	iTRAQ8plex@N-term; iTRAQ8plex(K)@17		-0.00815812	2315.31	772.778	2315.32	772.781	3	17
3					2	99	VTPDKLDSQYYK	No iTRAQ8plex@N-term; iTRAQ8plex(K)@5; iTRAQ8plex(K)@12	cleaved V-V@N-term; missed K-L@5	-0.0552096	2064.08	1033.05	2064.14	1033.07	2	14
3					1.95861	99	SVVGAAVR	iTRAQ8plex@N-term; iTRAQ8plex(S)@1		0.000771361	1365.86	456.293	1365.86	456.292	3	11
3					1.79588	98.57	LDSQYYK	iTRAQ8plex@N-term; iTRAQ8plex(K)@7		-0.0200938	1523.82	762.919	1523.84	762.93	2	12
3					1.76955	99	PTPANPQPEK	No iTRAQ8plex@N-term; iTRAQ8plex(K)@10	cleaved D-P@N-term	-0.0134711	1381.74	691.876	1381.75	691.883	2	12
3					1.34679	99	AAVERACPGVVSCADIVAFAAR	iTRAQ8plex@N-term; Methylthio(C)@7; Methylthio(C)@13	missed R-A@5	-9.85896	2561.42	641.361	2571.27	643.826	4	12
3					1.3098	95.64	FDMPAGR	iTRAQ8plex@N-term	cleaved D-F@N-term	0.0294218	1096.59	549.304	1096.56	549.289	2	11
3					1.10237	99	TGNSGEIR	iTRAQ8plex@N-term; iTRAQ8plex(S)@4		0.0109198	1440.83	481.282	1440.81	481.279	3	11
3					0.928118	99	VLSGAHTVGR	iTRAQ8plex@N-term	cleaved V-V@N-term	-0.00377496	1299.75	650.884	1299.76	650.886	2	14
3					0.832683	99	IPGWWEDRFK	iTRAQ8plex@N-term; iTRAQ8plex(K)@10	cleaved N-I@N-term; missed R-F@8	0.00130274	1941.07	648.032	1941.07	648.031	3	12
3					0.576754	99	PGWWEDRFK	No iTRAQ8plex@N-term; iTRAQ8plex(K)@9	cleaved I-P@N-term; missed R-F@7	-0.00435797	1523.78	762.896	1523.78	762.899	2	15
3					0.457175	99	MVSDNANIPGWWEDR	iTRAQ8plex@N-term; Dethiomethyl(M)@1		0.00323084	2044.99	682.672	2044.99	682.671	3	12
3					0.393619	99	DPTVVQDVVTPDKLDSQYYK	iTRAQ8plex@N-term; iTRAQ8plex(K)@13; iTRAQ8plex(K)@20	cleaved N-D@N-term; missed K-L@13	-0.0236123	3221.73	806.441	3221.76	806.447	4	14
3					0.115205	99	GLGVDDMVVLSGAH	iTRAQ8plex@N-term; iTRAQ8plex(S)@11	cleaved H-T@C-term	-0.00576096	1977.08	660.033	1977.08	660.034	3	14
4	68.37	tr|C5X5K6|C5X5K6_SORBI	Peroxidase OS=Sorghum bicolor GN=SORBI_002G416700 PE=3 SV=1	35	2	99	AQVEAVCPGVVSCADILAVAAR	iTRAQ8plex@N-term; Methylthio(C)@7; Methylthio(C)@13		-6.84625	2530.43	844.485	2537.28	846.767	3	14	+
4					2	99	DSTASFPSETTDLPAPTSSLQQLLSLFSNK	iTRAQ8plex@N-term; iTRAQ8plex(T)@11; iTRAQ8plex(K)@30		-0.0175411	4094.17	1024.55	4094.18	1024.55	4	16
4					2	99	DSVVALGGPSWTVLLGR	iTRAQ8plex@N-term; iTRAQ8plex(S)@10		-0.0115451	2334.34	779.121	2334.35	779.125	3	18
4					2	99	DSVVALGGPSWTVLLGRR	iTRAQ8plex@N-term	missed R-R@17	-0.00204632	2186.25	729.756	2186.25	729.757	3	22
4					2	99	FASSASAFTSAFTAAMVK	iTRAQ8plex@N-term; iTRAQ8plex(K)@18	cleaved N-F@N-term	0.0301609	2402.31	801.776	2402.28	801.766	3	16
4					2	99	FDVIDSIK	iTRAQ8plex@N-term; iTRAQ8plex(K)@8		-0.0154567	1543.89	772.953	1543.91	772.961	2	12
4					2	99	GCDGSVLLNDTSGEQSSPPNK	iTRAQ8plex@N-term; Methylthio(C)@2; iTRAQ8plex(K)@21	cleaved H-G@N-term	-6.08964	2752.25	1377.13	2758.34	1380.18	2	12
4					2	99	GGPSWTVLLGRR	No iTRAQ8plex@N-term	cleaved L-G@N-term; missed R-R@11	0.0150556	1297.74	649.878	1297.73	649.87	2	13
4					2	99	GLLHSDQELFN	iTRAQ8plex@N-term	cleaved N-N@C-term	0.0227585	1575.84	788.929	1575.82	788.917	2	13
4					2	99	GLLHSDQELFNNGSTDSTVSNFASSASAFTSAFTAAMVK	iTRAQ8plex@N-term; Deamidated(N)@12; iTRAQ8plex(K)@39		0.00407923	4619.26	1155.82	4619.26	1155.82	4	24
4					2	99	MGNLSPLTGTDGEIR	iTRAQ8plex@N-term; Dethiomethyl(M)@1		-0.00621355	1815.96	606.326	1815.96	606.328	3	17
4					2	99	MHFHDCFVHGCDGSVLLNDTSGEQSSPPNK	iTRAQ8plex@N-term; Methylthio(C)@6; Methylthio(C)@11; iTRAQ8plex(K)@30		-6.36317	3951.42	1318.15	3957.78	1320.27	3	15
4					2	99	PNALSTIKSGVDAAVMQEARTGASLLRMHFHDCFVHGCDGSVLLNDTSGEQSSPPNKGSLR	Carbamyl@N-term; iTRAQ8plex(K)@8; Dioxidation(M)@28; Methylthio(C)@33; Methylthio(C)@38; iTRAQ8plex(K)@57	cleaved C-P@N-term; missed K-S@8; missed R-T@20; missed R-M@27; missed K-G@57	0.450653	7183.92	1027.28	7183.47	1027.22	7	13
4					2	99	RDSTASFPSETTDLPAPTSSLQQLLSLFSNK	iTRAQ8plex@N-term; iTRAQ8plex(K)@31	missed R-D@1	-0.0290627	3946.05	987.52	3946.08	987.527	4	19
4					2	99	RFDVIDSIK	iTRAQ8plex@N-term; iTRAQ8plex(K)@9	missed R-F@1	-0.0638465	1699.94	567.655	1700.01	567.677	3	15
4					2	99	SAFTSAFTAAMVK	iTRAQ8plex@N-term; iTRAQ8plex(K)@13	cleaved A-S@N-term	0.0361236	1939.11	647.376	1939.07	647.364	3	14
4					2	99	SGVDAAVMQEAR	iTRAQ8plex@N-term		-0.00760455	1536.78	769.397	1536.79	769.401	2	19
4					2	99	TGASLLR	iTRAQ8plex@N-term		-0.0138872	1020.61	511.312	1020.62	511.319	2	11
4					1.58503	99	SASAFTSAFTAAMVK	iTRAQ8plex@N-term; iTRAQ8plex(K)@15	cleaved S-S@N-term	0.0207463	2097.16	700.061	2097.14	700.054	3	14
4					1.26761	99	GGPSWTVLLGR	iTRAQ8plex@N-term	cleaved L-G@N-term	-0.0011821	1445.83	723.922	1445.83	723.922	2	14
4					1.24413	99	RRFDVIDSIK	iTRAQ8plex@N-term; iTRAQ8plex(K)@10	cleaved L-R@N-term; missed R-R@1; missed R-F@2	0.0671957	1856.18	619.733	1856.11	619.71	3	13
4					1.00436	99	ALGGPSWTVLLGR	iTRAQ8plex@N-term	cleaved V-A@N-term	-0.00269464	1629.95	815.981	1629.95	815.983	2	16
4					0.987163	99	AVMQEARTGASLLRMHFHDCFVHGCDGSVLLNDTSGEQSSPPNK	iTRAQ8plex@N-term; Oxidation(M)@15; Methylthio(C)@20; Methylthio(C)@25; iTRAQ8plex(K)@44	cleaved A-A@N-term; missed R-T@7; missed R-M@14	-0.219746	5457.35	1365.35	5457.57	1365.4	4	12
4					0.661543	99	GPSWTVLLGR	iTRAQ8plex@N-term	cleaved G-G@N-term	0.00403097	1388.81	695.413	1388.81	695.411	2	13
4					0.435334	99	MHFHDCFVHGCDGSVLLNDTSGEQSSPPNKGSLR	iTRAQ8plex@N-term; Methylthio(C)@6; Methylthio(C)@11; iTRAQ8plex(K)@30	missed K-G@30	-0.0997162	4370.92	1093.74	4371.02	1093.76	4	11
4					0.335358	99	PAPTSSLQQLLSLFSNK	No iTRAQ8plex@N-term; iTRAQ8plex(K)@17	cleaved L-P@N-term	0.0299582	2134.22	712.415	2134.19	712.405	3	13
4					0.222573	99	NLDATDMVALSGAH	iTRAQ8plex@N-term; iTRAQ8plex(S)@11	cleaved H-T@C-term	0.00407834	2022.07	675.031	2022.07	675.029	3	18
4					0.216811	99	TSAFTAAMVK	iTRAQ8plex@N-term; iTRAQ8plex(S)@2; iTRAQ8plex(K)@10	cleaved F-T@N-term	-0.00896818	1938.13	647.05	1938.14	647.053	3	14
4					0.155523	95.53	EQSSPPNK	iTRAQ8plex@N-term; iTRAQ8plex(K)@8	cleaved G-E@N-term	-0.0268891	1493.8	747.909	1493.83	747.922	2	10
4					0.132533	99	VDAAVMQEARTGASLLRMHFHDCFVHGCDGSVLLNDTSGEQSSPPNKGSLR	No iTRAQ8plex@N-term; Methylthio(C)@23; Methylthio(C)@28; Deamidated(Q)@41; iTRAQ8plex(K)@47	cleaved G-V@N-term; missed R-T@10; missed R-M@17; missed K-G@47	1.14903	5837.87	1168.58	5836.73	1168.35	5	13
4					0.0141246	99	DAAVMQEARTGASLLRMHFHDCFVHGCDGSVLLNDTSGEQSSPPNKGSLR	iTRAQ8plex@N-term; Dioxidation(M)@17; Methylthio(C)@22; Methylthio(C)@27; iTRAQ8plex(K)@46	cleaved V-D@N-term; missed R-T@9; missed R-M@16; missed K-G@46	1.05852	6073.93	1215.79	6072.87	1215.58	5	13
4					0.0123337	99	GLLHSDQELFNNGSTDSTV	iTRAQ8plex@N-term	cleaved V-S@C-term	3.96071	2341.1	1171.56	2337.14	1169.58	2	13
4					0.00744648	99	NLDATDMVALSGAHTIGQAQ	iTRAQ8plex@N-term; iTRAQ8plex(S)@11	cleaved Q-C@C-term	0.00446107	2620.38	874.467	2620.37	874.465	3	16
4					0.00392635	98.41	GLLHSDQEL	iTRAQ8plex@N-term; Dehydrated(E)@8	cleaved L-F@C-term	0.000590903	1296.7	649.357	1296.7	649.356	2	12
4					0.00392635	97.97	GLLHSDQELFNNGSTDSTVSNFASSASAFT	iTRAQ8plex@N-term	cleaved T-S@C-term	-6.15496	3401.45	1134.82	3407.61	1136.88	3	13
5	34.82	tr|C5XYP5|C5XYP5_SORBI	Uncharacterized protein OS=Sorghum bicolor GN=SORBI_004G233700 PE=4 SV=1	22	2	99	AATSFPQVILTAASFNPHLWYR	iTRAQ8plex@N-term		0.00745272	2793.5	932.173	2793.49	932.171	3	20	+
5					2	99	ADPATGYPGR	iTRAQ8plex@N-term		-0.0197995	1307.66	654.836	1307.68	654.846	2	15
5					2	99	ALHNLFTVR	iTRAQ8plex@N-term		0.00171527	1373.81	458.944	1373.81	458.943	3	13
5					2	99	EEVDRLDLTLPGQQQTLIESVANAAK	iTRAQ8plex@N-term; iTRAQ8plex(K)@26	missed R-L@5	0.0513599	3445.94	862.492	3445.89	862.479	4	20
5					2	99	GIHLDGPLR	iTRAQ8plex@N-term		0.00250744	1280.75	427.925	1280.75	427.924	3	9
5					2	99	GPTVFNFGYGLSYSK	iTRAQ8plex@N-term; iTRAQ8plex(K)@15		0.0195084	2244.22	749.082	2244.2	749.075	3	16
5					2	99	GQETPGEDPTMTGK	iTRAQ8plex@N-term; iTRAQ8plex(K)@14		0.0244257	2055.06	686.029	2055.04	686.021	3	19
5					2	99	HFTAYDLENWK	iTRAQ8plex@N-term; iTRAQ8plex(K)@11		-0.00454632	2031.06	678.028	2031.07	678.03	3	15
5					2	99	ITEQDINR	iTRAQ8plex@N-term		-0.0145005	1291.69	646.852	1291.7	646.859	2	14
5					2	99	LGVPAYKWWSEALHGVANAGR	iTRAQ8plex@N-term; iTRAQ8plex(K)@7	missed K-W@7	0.0195959	2889.61	723.409	2889.59	723.404	4	20
5					2	99	NDGGALPLSK	iTRAQ8plex@N-term; iTRAQ8plex(K)@10		0.0236911	1578.94	790.479	1578.92	790.467	2	18
5					2	99	RVDDLVSR	iTRAQ8plex@N-term	missed R-V@1	0.00346791	1262.73	421.917	1262.72	421.916	3	12
5					2	99	TSEDAVADVLK	iTRAQ8plex@N-term; iTRAQ8plex(K)@11		0.017232	1755	586.009	1754.99	586.003	3	15
5					2	99	VDDLVSR	iTRAQ8plex@N-term		0.0016112	1106.63	554.32	1106.62	554.319	2	12
5					2	99	VTAQDLEDTYNPPFK	iTRAQ8plex@N-term; iTRAQ8plex(K)@15		0.0109239	2345.25	782.756	2345.24	782.753	3	17
5					2	99	WWSEALHGVANAGR	iTRAQ8plex@N-term		0.0068928	1856.97	619.996	1856.96	619.994	3	18
5					2	99	YGASALQQGK	iTRAQ8plex@N-term; iTRAQ8plex(S)@4; iTRAQ8plex(K)@10		-0.00946834	1934.13	645.716	1934.14	645.719	3	13
5					2	99	YGNIGPDQVCTQEHQDLALEAAQDGIVLLK	iTRAQ8plex@N-term; No Methylthio(C)@10; iTRAQ8plex(H)@14; iTRAQ8plex(K)@30		-0.047853	4150.17	1038.55	4150.21	1038.56	4	15
5					1.95861	99	YAAVFVR	iTRAQ8plex@N-term		0.00300715	1128.66	565.339	1128.66	565.337	2	12
5					1.79588	99	LGLFNGDPR	iTRAQ8plex@N-term; Deamidated(N)@5		0.0177561	1292.72	647.368	1292.7	647.359	2	14
5					0.354578	99	ISQLGDESPAIPR	iTRAQ8plex@N-term; iTRAQ8plex(S)@2		-0.0218107	1990.11	664.377	1990.13	664.384	3	15
5					0.00348833	99	ATQTAHVEFEVSPCK	iTRAQ8plex@N-term; iTRAQ8plex(S)@12; No Methylthio(C)@14; iTRAQ8plex(K)@15		-0.00835944	2558.38	853.802	2558.39	853.805	3	16
6	39.12	tr|A0A1B6QHZ6|A0A1B6QHZ6_SORBI	Uncharacterized protein OS=Sorghum bicolor GN=SORBI_001G089000 PE=4 SV=1	21	2	99	ATIFPHNVGLGATR	iTRAQ8plex@N-term	cleaved G-A@N-term	-0.00497937	1756.98	586.669	1756.99	586.67	3	16	-
6					2	99	ATIFPHNVGLGATRDPNLVKR	iTRAQ8plex@N-term; Deamidated(N)@17; iTRAQ8plex(K)@20	cleaved G-A@N-term; missed R-D@14; missed K-R@20	0.0101379	2884.66	722.172	2884.65	722.17	4	14
6					2	99	DYYIGSLLSGGGSVPR	iTRAQ8plex@N-term; iTRAQ8plex(Y)@3; iTRAQ8plex(S)@6		0.0101463	2552.45	639.119	2552.44	639.116	4	15
6					2	99	FTMGLFENPMPDPSLADQLGKQEHR	iTRAQ8plex@N-term; Oxidation(M)@3; iTRAQ8plex(K)@21	missed K-Q@21	0.0156396	3481.77	871.451	3481.76	871.447	4	13
6					2	99	IGQMTQIER	iTRAQ8plex@N-term		0.00780424	1378.76	690.388	1378.75	690.385	2	14
6					2	99	ILVAGSHADNLGYQCGGWTIEWQGDTGR	iTRAQ8plex@N-term; iTRAQ8plex(Y)@13; No Methylthio(C)@15		-0.00672442	3611.8	903.957	3611.8	903.958	4	21
6					2	99	ITVGTTILDAVK	iTRAQ8plex@N-term; iTRAQ8plex(K)@12		0.0166231	1838.15	613.724	1838.13	613.719	3	14
6					2	99	KQATAAEWMAMISDFQK	iTRAQ8plex@N-term; iTRAQ8plex(K)@1; iTRAQ8plex(K)@17	missed K-Q@1	0.0160378	2867.56	717.897	2867.54	717.893	4	16
6					2	99	KSLVLLK	iTRAQ8plex@N-term; iTRAQ8plex(K)@1; iTRAQ8plex(K)@7	missed K-S@1	-0.00303561	1712.17	571.729	1712.17	571.73	3	12
6					2	99	KYDPLFPLGFGLTTQGK	iTRAQ8plex@N-term; iTRAQ8plex(K)@1; iTRAQ8plex(K)@17	missed K-Y@1	0.0189385	2793.64	699.417	2793.62	699.412	4	13
6					2	99	LGIPMIYGIDAVHGHNNVYGATIFPHNVGLGATR	iTRAQ8plex@N-term		0.0365986	3878.07	970.525	3878.04	970.516	4	14
6					2	99	LVASPQVLKDYYIGSLLSGGGSVPR	iTRAQ8plex@N-term; iTRAQ8plex(K)@9	missed K-D@9	0.0173275	3183.83	796.965	3183.81	796.96	4	21
6					2	99	MHANHDLITR	iTRAQ8plex@N-term		-6.89114	1503.91	502.31	1510.8	504.607	3	14
6					2	99	RIGAATALEVR	iTRAQ8plex@N-term	missed R-I@1	-0.0042531	1459.87	487.632	1459.88	487.633	3	17
6					2	99	SLVLLKNGKPGDAPLLPLPK	iTRAQ8plex@N-term; iTRAQ8plex(K)@6; Deamidated(N)@7; iTRAQ8plex(K)@9; iTRAQ8plex(K)@20	missed K-N@6	-0.0045433	3287.06	822.773	3287.07	822.774	4	14
6					1.5376	97.8	IDDAVTR	iTRAQ8plex@N-term		0.0120493	1092.62	547.317	1092.61	547.311	2	12
6					1.52288	99	NGKPGDAPLLPLPK	iTRAQ8plex@N-term; Deamidated(N)@1; iTRAQ8plex(K)@3; iTRAQ8plex(K)@14		-0.010757	2329.4	777.475	2329.41	777.479	3	12
6					1.37675	96.82	SVDQLPMNYGDKK	iTRAQ8plex@N-term; iTRAQ8plex(K)@12; iTRAQ8plex(K)@13	missed K-K@12	-0.00127179	2406.33	803.118	2406.33	803.119	3	12
6					0.90309	99	NGGFSYAIVAVGEHPYTETK	iTRAQ8plex@N-term; Deamidated(N)@1; iTRAQ8plex(H)@14; iTRAQ8plex(K)@20		-0.0254654	3052.6	764.158	3052.63	764.164	4	18
6					0.876148	97.39	SLVLLKNGK	iTRAQ8plex@N-term; iTRAQ8plex(K)@6; Deamidated(N)@7; iTRAQ8plex(K)@9	cleaved K-P@C-term; missed K-N@6	-0.0111759	1884.21	629.076	1884.22	629.08	3	12
6					0.221849	99	AAVDPSTTVVFAENPDADFVKNGGFSYAIVAVGEHPYTETK	iTRAQ8plex@N-term; iTRAQ8plex(K)@21; Deamidated(N)@22; iTRAQ8plex(Y)@37; iTRAQ8plex(K)@41	missed K-N@21	0.0334866	5530.92	922.827	5530.89	922.822	6	14
7	72.16	tr|A0A1B6QG95|A0A1B6QG95_SORBI	Uncharacterized protein OS=Sorghum bicolor GN=SORBI_002G416600 PE=4 SV=1	28	2	99	AFGNKGFTATEMATLSGAHTIGQAQCQFFR	iTRAQ8plex@N-term; iTRAQ8plex(K)@5; iTRAQ8plex(S)@16; No Methylthio(C)@26	missed K-G@5	0.00324383	4102.13	821.434	4102.13	821.433	5	14	-
7					2	99	DSVVALGGPSWTVPLGRR	iTRAQ8plex@N-term	missed R-R@17	-0.00346727	2170.21	724.412	2170.22	724.413	3	14
7					2	99	FAAAMVK	iTRAQ8plex@N-term; iTRAQ8plex(K)@7	cleaved A-F@N-term	-0.0154781	1344.79	673.402	1344.8	673.41	2	12
7					2	99	FASNSAAFSSAFAAAMVK	iTRAQ8plex@N-term; iTRAQ8plex(K)@18	cleaved N-F@N-term	0.0207638	2385.28	796.101	2385.26	796.094	3	14
7					2	99	FDNAYYSNLLNQK	iTRAQ8plex@N-term; iTRAQ8plex(K)@13		-0.00203573	2197.16	733.394	2197.16	733.395	3	12
7					2	99	GFDVIANIK	iTRAQ8plex@N-term; iTRAQ8plex(K)@9		-0.00193854	1583.95	792.981	1583.95	792.982	2	13
7					2	99	GFTATEMATLSGAHTIGQAQCQFFR	iTRAQ8plex@N-term; iTRAQ8plex(S)@11; No Methylthio(C)@21		-0.0171992	3280.64	821.168	3280.66	821.172	4	18
7					2	99	GLLHSDQELFNGGSTDNTVR	iTRAQ8plex@N-term; Deamidated(N)@11		-0.0240292	2464.19	822.404	2464.21	822.412	3	22
7					2	99	MGASLLR	iTRAQ8plex@N-term; iTRAQ8plex(S)@4		0.00231398	1354.82	452.615	1354.82	452.614	3	12
7					2	99	MGASLLRLHFHDCFVQGCDASVLLADNAATGFTGEQGALPNAGSLR	Propionamide@N-term; Methylthio(C)@13; Methylthio(C)@18; Cation:Na(D)@26	missed R-L@7	-0.549875	4914.72	1229.69	4915.27	1229.83	4	16
7					2	99	MGNLSPLTGSQGQIR	iTRAQ8plex@N-term; iTRAQ8plex(S)@10		-0.00481803	2166.2	723.074	2166.2	723.075	3	17
7					2	99	NFASNSAAFSSAFAAAMVK	iTRAQ8plex@N-term; iTRAQ8plex(S)@4; iTRAQ8plex(K)@19		0.00364386	2803.51	701.886	2803.51	701.885	4	16
7					2	99	SAVNAAVQK	iTRAQ8plex@N-term; iTRAQ8plex(K)@9		-0.00275079	1494.9	748.455	1494.9	748.456	2	16
7					2	99	SAVNAAVQKENR	iTRAQ8plex@N-term; iTRAQ8plex(K)@9	missed K-E@9	-0.00289361	1894.08	632.368	1894.08	632.369	3	17
7					2	99	SLLRLHFHDCFVQGCDASVLLADNAATGFTGEQGALPNAGSLR	iTRAQ8plex@N-term; Oxidation(H)@8; Methylthio(C)@10; Dioxidation(F)@11; Methylthio(C)@15	cleaved A-S@N-term; missed R-L@4	-0.621858	4914.72	1229.69	4915.35	1229.84	4	17
7					2	99	STGSGDGNLAPLDTTTPYK	iTRAQ8plex@N-term; Cation:Na(D)@13; iTRAQ8plex(K)@19		0.00399813	2524.29	842.438	2524.29	842.437	3	18
7					2	99	STGSGDGNLAPLDTTTPYKFDNAYYSNLLNQK	iTRAQ8plex@N-term; iTRAQ8plex(K)@19; Deamidated(N)@22; iTRAQ8plex(K)@32	missed K-F@19	-0.0457129	4378.19	1095.56	4378.24	1095.57	4	17
7					2	99	VQKENRMGASLLRLHFHDCFVQGCDASVLLADNAATGFTGEQGALPNAGSLR	No iTRAQ8plex@N-term; iTRAQ8plex(K)@3; Oxidation(M)@7; Methylthio(C)@19; Methylthio(C)@24	cleaved A-V@N-term; missed K-E@3; missed R-M@6; missed R-L@13	1.46967	5898.33	984.063	5896.86	983.818	6	10
7					1.67778	99	SAAFSSAFAAAMVK	iTRAQ8plex@N-term; iTRAQ8plex(K)@14	cleaved N-S@N-term	0.0409804	1966.12	656.381	1966.08	656.368	3	16
7					1.26761	99	GGPSWTVPLGR	iTRAQ8plex@N-term	cleaved L-G@N-term	-0.00923453	1429.79	715.902	1429.8	715.906	2	14
7					0.950782	99	DSTTASLSLANSDLPPPSFNLEQLIK	iTRAQ8plex@N-term; iTRAQ8plex(S)@12; iTRAQ8plex(K)@26		-0.028919	3669.99	918.506	3670.02	918.513	4	13
7					0.643974	97.7	SGAHTIGQAQCQFFRDHIYNDTNINSAFATSLK	iTRAQ8plex@N-term; Methylthio(C)@11; iTRAQ8plex(K)@33	cleaved L-S@N-term; missed R-D@15	-0.0662593	4309.06	1078.27	4309.13	1078.29	4	11
7					0.169411	99	DSVVALGGPSWTVPLGR	iTRAQ8plex@N-term; iTRAQ8plex(S)@2		-0.00197367	2318.32	773.78	2318.32	773.781	3	16
7					0.0301184	96.59	PLDTTTPYKFDNAYYSNLLNQK	No iTRAQ8plex@N-term; iTRAQ8plex(K)@9; iTRAQ8plex(K)@22	cleaved A-P@N-term; missed K-F@9	0.0189511	3213.7	1072.24	3213.68	1072.23	3	11
7					0.0118872	99	STGSGDGNLA	iTRAQ8plex@N-term; Dehydrated(T)@2	cleaved A-P@C-term	-0.00970379	1163.56	582.789	1163.57	582.794	2	12
7					0.000869459	99	GFDVIANIKTQVEAICK	iTRAQ8plex@N-term; iTRAQ8plex(K)@9; iTRAQ8plex(T)@10; No Methylthio(C)@16; iTRAQ8plex(K)@17	missed K-T@9	0.0390271	3064.84	767.218	3064.8	767.208	4	16
7					0.000869459	99	QTVSCADILAVAAR	iTRAQ8plex@N-term; iTRAQ8plex(S)@4; No Methylthio(C)@5		-0.00326124	2025.15	676.056	2025.15	676.057	3	18
7					0.000434512	98.8	AHTIGQAQCQFFRDHIYNDTNINSAFATSLK	iTRAQ8plex@N-term; Methylthio(C)@9; Carbamyl(R)@13; iTRAQ8plex(K)@31	cleaved G-A@N-term; missed R-D@13	-0.110619	4207.97	1053	4208.08	1053.03	4	13
8	45.28	tr|C5X532|C5X532_SORBI	Alpha-galactosidase OS=Sorghum bicolor GN=SORBI_002G123100 PE=3 SV=1	22	2	99	ALADYVHSK	iTRAQ8plex@N-term; iTRAQ8plex(Y)@5; iTRAQ8plex(K)@9		-0.0131254	1915.12	639.379	1915.13	639.384	3	14	+
8					2	99	FTGSLTAVVGPHSCK	iTRAQ8plex@N-term; iTRAQ8plex(S)@13; No Methylthio(C)@14; iTRAQ8plex(K)@15		0.0215988	2415.39	604.856	2415.37	604.85	4	15
8					2	99	GSLGHEDKDAK	iTRAQ8plex@N-term; iTRAQ8plex(K)@8; iTRAQ8plex(K)@11	cleaved P-G@N-term; missed K-D@8	-0.0144007	2068.15	690.392	2068.17	690.397	3	11
8					2	99	GTTSSASITAAWPDVGIRR	iTRAQ8plex@N-term	missed R-R@18	0.00624986	2249.21	750.745	2249.21	750.743	3	20
8					2	99	KAVLLLNR	iTRAQ8plex@N-term; iTRAQ8plex(K)@1	missed K-A@1	0.0103112	1534.03	512.35	1534.02	512.347	3	13
8					2	99	KYGNDLEVWAGQLSR	iTRAQ8plex@N-term; iTRAQ8plex(K)@1; Deamidated(N)@4	missed K-Y@1	0.0148831	2344.28	782.433	2344.26	782.429	3	18
8					2	99	MPGSLGHEDKDAK	iTRAQ8plex@N-term; iTRAQ8plex(K)@10; iTRAQ8plex(K)@13	missed K-D@10	-0.0107548	2296.25	575.07	2296.26	575.073	4	16
8					2	99	NKEGYMVANPK	iTRAQ8plex@N-term; iTRAQ8plex(K)@2; iTRAQ8plex(K)@11	missed K-E@2	-0.0188944	2162.21	721.744	2162.23	721.75	3	17
8					2	99	PGSLGHEDKDAK	No iTRAQ8plex@N-term; iTRAQ8plex(K)@9; iTRAQ8plex(K)@12	cleaved M-P@N-term; missed K-D@9	-0.00659093	1861.01	621.344	1861.02	621.346	3	12
8					2	99	RTADALVATGLAK	iTRAQ8plex@N-term; iTRAQ8plex(K)@13	missed R-T@1	-0.00671133	1894.14	632.387	1894.15	632.389	3	16
8					2	99	TADALVATGLAK	iTRAQ8plex@N-term; iTRAQ8plex(K)@12		0.0156806	1738.06	580.361	1738.05	580.356	3	15
8					2	99	TFASWGVDYLK	iTRAQ8plex@N-term; iTRAQ8plex(K)@11		0.0266301	1894.07	632.365	1894.05	632.356	3	15
8					2	99	TFPSGIK	iTRAQ8plex@N-term; iTRAQ8plex(K)@7		-0.01345	1356.81	679.412	1356.82	679.419	2	12
8					2	99	TFPSGIKALADYVHSKGLKLGIYSSAGTR	iTRAQ8plex@N-term; iTRAQ8plex(K)@7; iTRAQ8plex(K)@16; iTRAQ8plex(K)@19	missed K-A@7; missed K-G@16; missed K-L@19	0.219125	4253.68	709.954	4253.46	709.917	6	16
8					2	99	VSKETLGILSNAEVIAINQDR	iTRAQ8plex@N-term; iTRAQ8plex(K)@3	missed K-E@3	0.00661964	2877.65	960.222	2877.64	960.22	3	24
8					2	99	WGGMYGNSWR	iTRAQ8plex@N-term		-0.00213034	1516.72	759.366	1516.72	759.367	2	11
8					1.76955	98.87	AVLLLNR	iTRAQ8plex@N-term		0.00777778	1101.73	551.87	1101.72	551.866	2	12
8					1.65758	98.47	RGVTVEAR	iTRAQ8plex@N-term	missed R-G@1	0.0179477	1190.72	397.914	1190.7	397.909	3	12
8					1.55284	99	LGIYSSAGTR	iTRAQ8plex@N-term; iTRAQ8plex(Y)@4		0.0128128	1631.96	544.993	1631.95	544.989	3	13
8					1.36653	99	YGNDLEVWAGQLSR	iTRAQ8plex@N-term; iTRAQ8plex(Y)@1		0.00085888	2215.19	739.403	2215.18	739.402	3	12
8					0.779892	99	GTTSSASITAAWPDVGIR	iTRAQ8plex@N-term; iTRAQ8plex(S)@5		-0.00992766	2397.3	800.108	2397.31	800.111	3	18
8					0.000434512	99	NSGRPIFFSLCEWGYMEVPK	iTRAQ8plex@N-term; Oxidation(P)@5; No Methylthio(C)@11; iTRAQ8plex(Y)@15; iTRAQ8plex(K)@20		0.024796	3287.75	822.944	3287.72	822.938	4	14
9	24.35	tr|C5XQV7|C5XQV7_SORBI	Uncharacterized protein OS=Sorghum bicolor GN=SORBI_003G085900 PE=3 SV=1	19	2	99	AKDFTLDPVNYPRPK	iTRAQ8plex@N-term; iTRAQ8plex(K)@2; iTRAQ8plex(K)@15	cleaved A-A@N-term; missed K-D@2	-0.0493776	2672.49	669.13	2672.54	669.143	4	11	+
9					2	99	ALQGLQGK	iTRAQ8plex@N-term; iTRAQ8plex(K)@8		-0.0203315	1421.86	711.938	1421.88	711.948	2	14
9					2	99	DFTLDPVNYPRPK	iTRAQ8plex@N-term; iTRAQ8plex(K)@13		-0.0128078	2169.19	724.071	2169.2	724.075	3	11
9					2	99	DHANFASPR	iTRAQ8plex@N-term		0.0289418	1317.7	440.241	1317.67	440.232	3	12
9					2	99	DPFWFAVHR	iTRAQ8plex@N-term		0.00762461	1477.79	493.602	1477.78	493.6	3	11
9					2	99	DPFWFAVHRR	iTRAQ8plex@N-term	missed R-R@9	0.0748957	1633.95	545.658	1633.88	545.633	3	12
9					2	99	GVAHAVLLLNSNGMDVFYR	iTRAQ8plex@N-term; Deamidated(N)@10; Deamidated(N)@12		0.0308191	2381.27	794.763	2381.24	794.753	3	17
9					2	99	LHGEEGVEDSNK	iTRAQ8plex@N-term; iTRAQ8plex(K)@12		0.00933653	1921.01	641.344	1921	641.341	3	15
9					2	99	LSVLGLEGTGK	iTRAQ8plex@N-term; iTRAQ8plex(K)@11		0.0332155	1681.06	561.36	1681.02	561.348	3	13
9					2	99	NAQIPLDVIWNDDDHMDAAK	iTRAQ8plex@N-term; iTRAQ8plex(K)@20		0.010312	2888.47	723.125	2888.46	723.122	4	13
9					2	99	SEVLMGSYSLHK	iTRAQ8plex@N-term; iTRAQ8plex(K)@12		0.0127346	1958.09	653.703	1958.08	653.699	3	18
9					2	99	STFVGSGAYAAHWTGDNK	iTRAQ8plex@N-term; iTRAQ8plex(Y)@9; iTRAQ8plex(K)@18		0.00809149	2780.47	696.125	2780.47	696.124	4	11
9					2	99	VTGAPFTGAEYPGEELVFTYGR	iTRAQ8plex@N-term; iTRAQ8plex(Y)@20		0.0279908	2968.57	990.531	2968.54	990.522	3	21
9					2	99	WEVPYNLLPR	iTRAQ8plex@N-term		0.00302274	1589.89	795.952	1589.89	795.951	2	15
9					2	99	WIELGAFYPFSR	iTRAQ8plex@N-term; iTRAQ8plex(S)@11		0.00377566	2093.16	698.727	2093.16	698.726	3	14
9					1.50864	97.96	LFVKHETR	iTRAQ8plex@N-term; iTRAQ8plex(K)@4	missed K-H@4	0.00554627	1636.99	546.672	1636.99	546.67	3	12
9					0.772113	99	SVMVEVGGLALPLGK	iTRAQ8plex@N-term; iTRAQ8plex(K)@15		1.01341	2078.26	693.76	2077.24	693.422	3	14
9					0.769551	99	LLAFLDKIHAQGMK	iTRAQ8plex@N-term; iTRAQ8plex(K)@7; iTRAQ8plex(K)@14	missed K-I@7	0.213446	2496.72	833.246	2496.5	833.175	3	17
9					0.571865	97.08	SLYGFSQAIATHK	iTRAQ8plex@N-term; iTRAQ8plex(K)@13	cleaved H-S@N-term	0.0122676	2030.15	677.725	2030.14	677.721	3	13
10	53.01	tr|C5XI24|C5XI24_SORBI	Peroxidase OS=Sorghum bicolor GN=SORBI_003G140700 PE=3 SV=1	23	2	99	ADEAQAELPDSTHDVQQLIDNFAR	iTRAQ8plex@N-term		0.00764059	2986.47	996.496	2986.46	996.493	3	20	+
10					2	99	ALSNGHVHFAVPAGR	No iTRAQ8plex@N-term; Deamidated(N)@4	cleaved S-A@N-term	-0.0175136	1532.77	767.391	1532.78	767.4	2	13
10					2	99	DAASALSNGHVHFAVPAGR	iTRAQ8plex@N-term; Deamidated(N)@8		0.00792122	2181.13	728.051	2181.12	728.048	3	25
10					2	99	EAPVNIGLAAFDVLEEIK	iTRAQ8plex@N-term; iTRAQ8plex(K)@18		0.0323136	2535.47	846.165	2535.44	846.154	3	21
10					2	99	FVAGFTSR	iTRAQ8plex@N-term		0.00693504	1187.67	594.841	1187.66	594.838	2	13
10					2	99	IVTFHSDWTLLTHK	iTRAQ8plex@N-term; iTRAQ8plex(K)@14		-0.00650083	2305.3	769.44	2305.3	769.442	3	13
10					2	99	KELEVGYYGK	iTRAQ8plex@N-term; iTRAQ8plex(K)@1; iTRAQ8plex(K)@10	cleaved A-K@N-term; missed K-E@1	0.00208999	2097.23	700.083	2097.22	700.082	3	15
10					2	99	LDGFVSK	iTRAQ8plex@N-term; iTRAQ8plex(K)@7		-0.0133539	1372.8	687.409	1372.82	687.416	2	12
10					2	99	LPMPAGSKGEIR	iTRAQ8plex@N-term; iTRAQ8plex(K)@8	missed K-G@8	-0.0175765	1863.07	622.03	1863.09	622.036	3	11
10					2	99	LSNGHVHFAVPAGR	No iTRAQ8plex@N-term; Deamidated(N)@3	cleaved A-L@N-term	-0.0126821	1461.74	731.875	1461.75	731.881	2	14
10					2	99	SALSNGHVHFAVPAGR	iTRAQ8plex@N-term; Deamidated(N)@5	cleaved A-S@N-term	0.0879313	1924.11	642.377	1924.02	642.348	3	13
10					2	99	SNGHVHFAVPAGR	No iTRAQ8plex@N-term; Deamidated(N)@2	cleaved L-S@N-term	-0.00488239	1348.66	675.337	1348.66	675.339	2	15
10					2	99	TGAALVR	iTRAQ8plex@N-term		-0.00648385	990.606	496.31	990.613	496.314	2	12
10					1.92082	99	DLLNYK	iTRAQ8plex@N-term; iTRAQ8plex(K)@6		-0.00404558	1372.81	687.414	1372.82	687.416	2	10
10					1.79588	98.93	GVENVVK	iTRAQ8plex@N-term; iTRAQ8plex(K)@7		0.0116592	1351.84	676.927	1351.83	676.922	2	12
10					1.60206	98.38	LPMPAGSK	iTRAQ8plex@N-term; iTRAQ8plex(K)@8		0.00376211	1407.84	704.928	1407.84	704.926	2	12
10					1.4437	97.63	LSKLPMPAGSKGEIR	iTRAQ8plex@N-term; iTRAQ8plex(K)@3; iTRAQ8plex(K)@11	missed K-L@3; missed K-G@11	-0.00255172	2495.5	624.882	2495.5	624.883	4	14
10					1.36653	99	DASSDNPHPEK	No iTRAQ8plex@N-term; iTRAQ8plex(K)@11	cleaved L-D@N-term	0.00591781	1499.72	750.868	1499.72	750.865	2	11
10					1.11919	99	LSEPSSQITPAYR	iTRAQ8plex@N-term; iTRAQ8plex(Y)@12		-0.00862817	2056.13	686.385	2056.14	686.388	3	16
10					0.425969	98.7	KELEVGYYGKK	iTRAQ8plex@N-term; iTRAQ8plex(K)@1; iTRAQ8plex(K)@10; iTRAQ8plex(K)@11	cleaved A-K@N-term; missed K-E@1; missed K-K@10	-0.0318624	2529.49	633.38	2529.52	633.388	4	10
10					0.336299	99	ASALSNGHVHFAVPAGR	iTRAQ8plex@N-term; Deamidated(N)@6	cleaved A-A@N-term	0.0686398	1995.13	666.05	1995.06	666.027	3	12
10					0.0145735	97.87	KIPDFLDNSFYHNNLAK	iTRAQ8plex@N-term; iTRAQ8plex(K)@1; iTRAQ8plex(S)@9; Deamidated(N)@13; iTRAQ8plex(K)@17	missed K-I@1	-0.834039	3251.99	814.004	3252.82	814.213	4	12
10					0.00261362	99	GCDGSVLLDASSDNPHPEK	iTRAQ8plex@N-term; No Methylthio(C)@2; iTRAQ8plex(S)@12; iTRAQ8plex(K)@19		-0.0372424	2852.44	714.116	2852.47	714.126	4	14
11	40.79	tr|A0A194YQ33|A0A194YQ33_SORBI	Uncharacterized protein OS=Sorghum bicolor GN=SORBI_004G166700 PE=4 SV=1	18	2	99	AKHPLHSALTGMWECPDFFPVSGPALQDGVDTSDAGAK	iTRAQ8plex@N-term; iTRAQ8plex(K)@2; Dethiomethyl(M)@12; Methylthio(C)@15; iTRAQ8plex(S)@22; iTRAQ8plex(K)@38	missed K-H@2	2.29528	5168.96	862.5	5166.66	862.118	6	15	+
11					2	99	AVTVGGK	iTRAQ8plex@N-term; iTRAQ8plex(K)@7		-0.020726	1238.76	620.387	1238.78	620.398	2	12
11					2	99	DPTTAWYADGHWR	iTRAQ8plex@N-term		0.00231675	1878.9	627.307	1878.9	627.306	3	16
11					2	99	DRYYPDNPNGDYHR	iTRAQ8plex@N-term; Deamidated(N)@9; iTRAQ8plex(Y)@12	missed R-Y@2	0.124511	2390.27	598.576	2390.15	598.545	4	14
11					2	99	EAHLYVFNNGDVDVK	iTRAQ8plex@N-term; iTRAQ8plex(Y)@5; Deamidated(N)@9; iTRAQ8plex(K)@15		0.0362098	2632.46	659.123	2632.43	659.114	4	16
11					2	99	GAVWGNIVWAHSISR	iTRAQ8plex@N-term		0.0108114	1956.07	653.032	1956.06	653.029	3	16
11					2	99	GMAIVYR	iTRAQ8plex@N-term		0.00905071	1112.64	557.328	1112.63	557.323	2	12
11					2	99	GWAGIHAIPR	iTRAQ8plex@N-term		0.00311897	1380.8	461.273	1380.79	461.272	3	14
11					2	99	KIWLDPSGK	iTRAQ8plex@N-term; iTRAQ8plex(K)@1; iTRAQ8plex(K)@9	missed K-I@1	-0.010238	1955.19	652.736	1955.2	652.74	3	11
11					2	99	QLLQWPIEEVEK	iTRAQ8plex@N-term; iTRAQ8plex(K)@12		0.0165749	2119.23	707.417	2119.21	707.412	3	13
11					2	99	SSLSPDLYKPTFAGFVDTDISSGK	iTRAQ8plex@N-term; iTRAQ8plex(K)@9; iTRAQ8plex(K)@24		0.00437293	3443.86	861.973	3443.86	861.972	4	16
11					2	99	TGYHFQPPMNWINDPNAPMYYK	iTRAQ8plex@N-term; iTRAQ8plex(Y)@3; iTRAQ8plex(K)@22		0.0433466	3595.86	899.972	3595.81	899.961	4	12
11					2	99	YDYGNFYASK	iTRAQ8plex@N-term; iTRAQ8plex(Y)@1; iTRAQ8plex(K)@10		-0.00866018	2139.13	714.051	2139.14	714.054	3	14
11					2	99	YDYYTIGSYDKR	iTRAQ8plex@N-term; iTRAQ8plex(K)@11	missed K-R@11	-0.00219419	2151.11	718.043	2151.11	718.044	3	16
11					2	99	YYPDNPNGDYHR	iTRAQ8plex@N-term; Deamidated(N)@7; iTRAQ8plex(Y)@10		-0.0120773	2119.01	707.344	2119.02	707.348	3	12
11					1.74473	98.87	VFKDGYGKPK	iTRAQ8plex@N-term; iTRAQ8plex(K)@3; iTRAQ8plex(K)@8; iTRAQ8plex(K)@10	missed K-D@3	-0.0182617	2354.42	589.613	2354.44	589.617	4	13
11					1.58503	98.31	TFYDPAK	iTRAQ8plex@N-term; iTRAQ8plex(K)@7		-0.00795861	1448.8	725.409	1448.81	725.414	2	11
11					1.4318	99	GWYHLFYQYNPK	iTRAQ8plex@N-term; iTRAQ8plex(Y)@3; iTRAQ8plex(K)@12		0.0233105	2527.4	632.858	2527.38	632.852	4	10
12	55.87	tr|C5WXC7|C5WXC7_SORBI	Alpha-galactosidase OS=Sorghum bicolor GN=SORBI_001G208100 PE=3 SV=1	20	2	99	ADQNDRWASYAGPGGWNDPDMLEVGNGGMSEAEYR	iTRAQ8plex@N-term; Deamidated(N)@4; Deamidated(N)@26	missed R-W@6	0.00838678	4120.78	1031.2	4120.77	1031.2	4	15	+
12					2	99	ALADYVHAK	iTRAQ8plex@N-term; iTRAQ8plex(K)@9		-0.00233254	1594.93	532.65	1594.93	532.65	3	12
12					2	99	DILSNSEVIAVNQDSLGVQGK	iTRAQ8plex@N-term; iTRAQ8plex(K)@21		-0.013579	2793.52	932.181	2793.53	932.185	3	23
12					2	99	DLWAHSSFSAQGQLSASVAPHDCK	iTRAQ8plex@N-term; iTRAQ8plex(S)@17; No Methylthio(C)@23; iTRAQ8plex(K)@24		0.196339	3453.98	691.804	3453.79	691.765	5	15
12					2	99	FENGLGR	iTRAQ8plex@N-term; Deamidated(N)@3	cleaved T-F@N-term	-0.000679367	1096.58	549.298	1096.58	549.298	2	12
12					2	99	GSLDHEEQDVK	iTRAQ8plex@N-term; iTRAQ8plex(K)@11	cleaved P-G@N-term	-0.00988544	1863.97	622.33	1863.98	622.334	3	16
12					2	99	KAVVLWNR	iTRAQ8plex@N-term; iTRAQ8plex(K)@1	missed K-A@1	0.00401229	1593	532.008	1593	532.006	3	13
12					2	99	KVQSNNGLEVWAGPLSNNR	iTRAQ8plex@N-term; iTRAQ8plex(K)@1; Deamidated(N)@6	missed K-V@1	-0.00599194	2691.45	898.157	2691.46	898.159	3	19
12					2	99	KVQSNNGLEVWAGPLSNNRK	iTRAQ8plex@N-term; iTRAQ8plex(K)@1; Deamidated(N)@6; Deamidated(N)@17; iTRAQ8plex(K)@20	missed K-V@1; missed R-K@19	0.00411153	3124.74	782.193	3124.74	782.192	4	19
12					2	99	LGYEYVNIDDCWAESDRDYQGNFVAHR	iTRAQ8plex@N-term; No Methylthio(C)@11; iTRAQ8plex(S)@15	missed R-D@17	0.0249547	3842.85	961.719	3842.82	961.712	4	20
12					2	99	MPGSLDHEEQDVK	iTRAQ8plex@N-term; iTRAQ8plex(K)@13		-0.00320165	2092.07	698.364	2092.07	698.365	3	18
12					2	99	QNFPSGIK	iTRAQ8plex@N-term; iTRAQ8plex(K)@8		-0.00640018	1497.87	749.942	1497.88	749.945	2	13
12					2	99	QTADALVNTGLAK	iTRAQ8plex@N-term; iTRAQ8plex(K)@13		-0.0110189	1909.1	637.373	1909.11	637.377	3	15
12					2	99	SHFSIWALAK	iTRAQ8plex@N-term; iTRAQ8plex(S)@4; iTRAQ8plex(K)@10		0.0018791	2071.24	691.419	2071.23	691.419	3	14
12					2	99	SMSQQTK	iTRAQ8plex@N-term; iTRAQ8plex(K)@7		-0.00894944	1416.78	709.396	1416.79	709.4	2	12
12					2	99	TFSSWGIDYLK	iTRAQ8plex@N-term; iTRAQ8plex(K)@11		-0.00364504	1924.05	642.358	1924.06	642.359	3	10
12					2	99	TTDDIADNWGSMTSR	iTRAQ8plex@N-term; iTRAQ8plex(S)@14		0.000156443	2277.12	760.046	2277.12	760.046	3	19
12					0.355561	99	PGSLDHEEQDVK	No iTRAQ8plex@N-term; iTRAQ8plex(K)@12	cleaved M-P@N-term	0.00421351	1656.83	553.284	1656.83	553.283	3	15
12					0.342944	99	WASYAGPGGWNDPDMLEVGNGGMSEAEYR	iTRAQ8plex@N-term; Deamidated(N)@20; iTRAQ8plex(S)@24		0.0270133	3724.73	932.19	3724.7	932.183	4	13
12					0.00305075	99	MPGSLDHEEQD	iTRAQ8plex@N-term; Dehydrated(D)@11	cleaved D-V@C-term	-0.0153903	1542.68	772.346	1542.69	772.354	2	15
13	57.01	tr|C5Y360|C5Y360_SORBI	Peroxidase OS=Sorghum bicolor GN=SORBI_005G011300 PE=3 SV=1	21	2	99	ALSGAHTIGQAR	iTRAQ8plex@N-term	cleaved V-A@N-term	-0.0015096	1484.84	743.425	1484.84	743.426	2	16	+
13					2	99	DASLLLDDTATFQGEK	iTRAQ8plex@N-term; iTRAQ8plex(K)@16	cleaved C-D@N-term	0.0221036	2331.26	778.095	2331.24	778.088	3	15
13					2	99	DMVALSGAHTIGQAR	Delta:H(2)C(2)@N-term		-0.00986617	1551.77	776.894	1551.78	776.899	2	18
13					2	99	DSVVILGGPSWDVK	iTRAQ8plex@N-term; iTRAQ8plex(K)@14		-0.00862403	2079.17	694.065	2079.18	694.068	3	15
13					2	99	GFEVIDAVK	iTRAQ8plex@N-term; iTRAQ8plex(K)@9		-0.00539269	1584.93	793.471	1584.93	793.474	2	13
13					2	99	GLLHSDQELFNGGATDTLVQSYVGSQSTFFTDFVTGMIK	iTRAQ8plex@N-term; Deamidated(N)@11; iTRAQ8plex(K)@39		0.00788737	4819.42	1205.86	4819.42	1205.86	4	17
13					2	99	KGLLHSDQELFNGGATDTLVQSYVGSQSTFFTDFVTGMIK	iTRAQ8plex@N-term; iTRAQ8plex(K)@1; iTRAQ8plex(Y)@23; iTRAQ8plex(K)@40	missed K-G@1	0.0612719	5555	926.84	5554.94	926.83	6	13
13					2	99	LAPLDLQTPTVFENNYYK	iTRAQ8plex@N-term; Deamidated(N)@14; iTRAQ8plex(K)@18	cleaved N-L@N-term	0.0122619	2734.48	912.501	2734.47	912.497	3	15
13					2	99	MGASIVR	iTRAQ8plex@N-term; Dethiomethyl(M)@1		-0.00966895	988.588	495.301	988.597	495.306	2	10
13					2	99	MGDITPLTGSNGQIRK	iTRAQ8plex@N-term; Deamidated(N)@11; iTRAQ8plex(K)@16	missed R-K@15	0.00777254	2296.27	766.432	2296.27	766.43	3	12
13					2	99	SAIANEK	iTRAQ8plex@N-term; iTRAQ8plex(K)@7		-0.0127709	1339.78	670.897	1339.79	670.903	2	12
13					2	99	SAIANEKR	iTRAQ8plex@N-term; iTRAQ8plex(K)@7	missed K-R@7	0.00326037	1495.9	499.639	1495.89	499.638	3	13
13					2	99	SGLANLTSLFAAQGLSQKDMVALSGAHTIGQAR	iTRAQ8plex@N-term; iTRAQ8plex(K)@18	cleaved T-S@N-term; missed K-D@18	0.968122	3922.1	654.691	3921.14	654.53	6	14
13					2	99	TRQSGCPSTSGAGDNNLAPLDLQTPTVFENNYYK	iTRAQ8plex@N-term; Deamidated(Q)@3; Methylthio(C)@6; Deamidated(N)@30; iTRAQ8plex(K)@34	missed R-Q@2	0.0805388	4314.15	1079.54	4314.07	1079.52	4	15
13					1.69897	99	SGAHTIGQAR	iTRAQ8plex@N-term	cleaved L-S@N-term	-0.00820117	1300.71	651.361	1300.72	651.365	2	14
13					1.45593	97.86	RMGASIVR	iTRAQ8plex@N-term	missed R-M@1	0.0314436	1192.73	398.585	1192.7	398.575	3	11
13					1.4437	99	MATPNNGSVR	iTRAQ8plex@N-term; Deamidated(N)@6		-0.0143662	1350.67	676.343	1350.69	676.351	2	13
13					1.08092	99	MGDITPLTGSNGQIR	iTRAQ8plex@N-term; Dethiomethyl(M)@1; Deamidated(N)@11		0.0125292	1815.98	606.333	1815.96	606.328	3	13
13					0.340084	98.57	GPSWDVK	iTRAQ8plex@N-term; iTRAQ8plex(K)@7	cleaved G-G@N-term	-0.00348492	1395.79	698.904	1395.8	698.906	2	10
13					0.274906	99	NLTSLFAAQGLSQKDMVALSGAHTIGQAR	iTRAQ8plex@N-term; iTRAQ8plex(K)@14	cleaved A-N@N-term; missed K-D@14	-10.8214	3582.14	717.435	3592.96	719.599	5	15
13					0.00392635	99	FAAQGLSQKDMVALSGAHTIGQAR	iTRAQ8plex@N-term; iTRAQ8plex(K)@9	cleaved L-F@N-term; missed K-D@9	2.12817	3066.8	614.367	3064.67	613.941	5	15
14	42.64	tr|A0A1B6PLA9|A0A1B6PLA9_SORBI	Uncharacterized protein OS=Sorghum bicolor GN=SORBI_006G104300 PE=4 SV=1	16	2	99	AVAEHGPGVFYGGAVGAR	iTRAQ8plex@N-term		0.00311441	2018.07	673.696	2018.06	673.695	3	19	+
14					2	99	EAGGILTVEDLKR	iTRAQ8plex@N-term; iTRAQ8plex(K)@12	missed K-R@12	-0.00645829	2008.17	670.398	2008.18	670.4	3	20
14					2	99	EVVTSPHGAVAADDWR	iTRAQ8plex@N-term		-0.00874723	2013.01	672.012	2013.02	672.015	3	21
14					2	99	GALSIAVPGEIAGLYEAWKHHGKLPWR	iTRAQ8plex@N-term; iTRAQ8plex(K)@19; iTRAQ8plex(K)@23	missed K-H@19; missed K-L@23	0.241513	3868.44	774.696	3868.2	774.648	5	15
14					2	99	GHVLKPLAGGTISQLVVHNVGR	iTRAQ8plex@N-term; iTRAQ8plex(K)@5		0.0283442	2859.73	715.94	2859.7	715.933	4	23
14					2	99	NAVSMTSTVNSYFGSLIHSPR	iTRAQ8plex@N-term		0.0277503	2571.33	858.119	2571.31	858.109	3	23
14					2	99	RGHVLKPLAGGTISQLVVHNVGR	iTRAQ8plex@N-term; iTRAQ8plex(K)@6	missed R-G@1	0.161398	3015.96	754.998	3015.8	754.958	4	20
14					2	99	RLVLPAAR	iTRAQ8plex@N-term	missed R-L@1	0.00805209	1198.79	400.604	1198.78	400.601	3	13
14					2	99	RPLSSMTPTIVVK	iTRAQ8plex@N-term; iTRAQ8plex(K)@13		-0.00619697	2036.22	679.748	2036.23	679.75	3	12
14					2	99	RVTVALLLLPLLAAAAAGAAATAAP	iTRAQ8plex@N-term	cleaved P-R@N-term; cleaved P-A@C-term; missed R-V@1	4.0391	2593.63	865.55	2589.59	864.204	3	12
14					2	99	TSHLSIVDSER	iTRAQ8plex@N-term; iTRAQ8plex(S)@5	cleaved G-T@N-term	-0.0538006	1850.98	618	1851.03	618.018	3	13
14					2	99	VFINHFVKNMDPLASVMAPRVYHQLIPNEVKYENWTTVTGDHFELDAATR	iTRAQ8plex@N-term; iTRAQ8plex(K)@8; Oxidation(M)@10; Oxidation(M)@17; iTRAQ8plex(K)@31	cleaved E-V@N-term; missed K-N@8; missed R-V@20; missed K-Y@31	-1.88902	6755.61	1126.94	6757.5	1127.26	6	14
14					2	99	VYHQLIPNEVK	iTRAQ8plex@N-term; iTRAQ8plex(Y)@2; iTRAQ8plex(K)@11		0.0126499	2251.36	563.847	2251.35	563.844	4	11
14					1.95861	99	KGGVPAGY	iTRAQ8plex@N-term; iTRAQ8plex(K)@1	missed K-G@1	-0.0223865	1355.78	678.897	1355.8	678.908	2	11
14					1.76955	99	ETAPLAASK	iTRAQ8plex@N-term; iTRAQ8plex(K)@9		-0.0238149	1494.86	748.439	1494.89	748.451	2	16
14					1.284	97.09	FAAELKK	iTRAQ8plex@N-term; iTRAQ8plex(K)@6; iTRAQ8plex(K)@7	missed K-K@6	-0.00339318	1718.08	573.701	1718.09	573.703	3	11
15	24.08	tr|C5XRC3|C5XRC3_SORBI	Uncharacterized protein OS=Sorghum bicolor GN=SORBI_003G374100 PE=3 SV=1	18	2	99	GEFNPNK	iTRAQ8plex@N-term; iTRAQ8plex(K)@7		-0.0121322	1412.78	707.395	1412.79	707.401	2	11	+
15					2	99	GGSVQNYYVYHGGTNFGR	iTRAQ8plex@N-term		0.0138072	2279.12	760.713	2279.1	760.708	3	17
15					2	99	GSHVVLNIDSK	iTRAQ8plex@N-term; iTRAQ8plex(K)@11		-0.0126748	1776.02	593.015	1776.04	593.019	3	14
15					2	99	IGLEGEYYSLFKPDQR	iTRAQ8plex@N-term; iTRAQ8plex(K)@12		0.0138843	2522.38	841.8	2522.36	841.795	3	17
15					2	99	LIISTSIHYPR	iTRAQ8plex@N-term		-0.00544866	1602.93	535.319	1602.94	535.321	3	13
15					2	99	PESLQASKPER	No iTRAQ8plex@N-term; iTRAQ8plex(K)@8	cleaved V-P@N-term	6.71731e-05	1544.85	773.431	1544.85	773.431	2	16
15					2	99	PHRPPEDVAFAVAR	iTRAQ8plex@N-term	cleaved N-P@N-term	0.00741056	1865.03	622.684	1865.02	622.681	3	17
15					2	99	RLIISTSIHYPR	iTRAQ8plex@N-term	missed R-L@1	0.00944856	1759.05	587.357	1759.04	587.354	3	20
15					2	99	SWFHPSGNILVIFEEK	iTRAQ8plex@N-term; iTRAQ8plex(S)@6; iTRAQ8plex(K)@16		0.0331674	2814.62	704.662	2814.58	704.653	4	13
15					2	99	TTGGPFITTSYDYDAPIDEYGLR	iTRAQ8plex@N-term; iTRAQ8plex(Y)@11		-0.0122425	3159.58	1054.2	3159.59	1054.2	3	15
15					2	99	VQSQTSMVAMVPESLQASKPER	iTRAQ8plex@N-term; iTRAQ8plex(K)@19		-0.00643801	3010.6	1004.54	3010.6	1004.54	3	21
15					1.95861	99	NVVFNTAK	iTRAQ8plex@N-term; iTRAQ8plex(K)@8		-0.0200401	1499.87	750.943	1499.89	750.953	2	14
15					1.79588	99	TDNEPFK	iTRAQ8plex@N-term; iTRAQ8plex(K)@7		0.0130086	1457.81	729.913	1457.8	729.906	2	12
15					1.69897	98.93	NQPLTWYK	iTRAQ8plex@N-term; iTRAQ8plex(K)@8		0.0028869	1656.95	829.481	1656.94	829.48	2	13
15					1.17393	96.27	TDNEPFKSHMK	iTRAQ8plex@N-term; iTRAQ8plex(K)@7; iTRAQ8plex(K)@11	missed K-S@7	0.0091568	2245.24	562.317	2245.23	562.315	4	12
15					1.07058	95.22	WIPQSEPPK	iTRAQ8plex@N-term; iTRAQ8plex(K)@9		0.00513122	1688.98	845.495	1688.97	845.493	2	12
15					0.0259491	99	VQSQTSMVAMV	iTRAQ8plex@N-term; Dehydrated(S)@6	cleaved V-P@C-term	-0.00220865	1465.76	733.885	1465.76	733.886	2	11
15					0.000434512	99	FASLGTPSGTCR	iTRAQ8plex@N-term; iTRAQ8plex(T)@10; No Methylthio(C)@11		0.00405849	1803.98	602.334	1803.98	602.333	3	16
16	45.68	tr|C5Y8G7|C5Y8G7_SORBI	Uncharacterized protein OS=Sorghum bicolor GN=SORBI_005G224500 PE=3 SV=1	22	2	99	AAAGGKPLVTAVTK	iTRAQ8plex@N-term; iTRAQ8plex(K)@6; iTRAQ8plex(K)@14	cleaved A-A@N-term	0.00232559	2195.38	732.8	2195.38	732.8	3	17	+
16					2	99	AAAGQAPAAVIGGFQLENHLLVLDVEK	iTRAQ8plex@N-term; iTRAQ8plex(K)@27		0.0103234	3338.89	835.73	3338.88	835.728	4	18
16					2	99	APSTSQSFPAQVAR	iTRAQ8plex@N-term	cleaved L-A@N-term	-0.00941693	1749.92	875.968	1749.93	875.973	2	16
16					2	99	ASAAAAGGK	iTRAQ8plex@N-term; iTRAQ8plex(K)@9	cleaved A-A@N-term; cleaved K-P@C-term	-0.00504492	1310.77	656.393	1310.78	656.396	2	16
16					2	99	ASAAAAGGKPLVTAVTK	iTRAQ8plex@N-term; iTRAQ8plex(K)@9; iTRAQ8plex(K)@17	cleaved A-A@N-term	-0.0198687	2424.46	809.162	2424.48	809.168	3	18
16					2	99	DASTSLYTAPLK	iTRAQ8plex@N-term; iTRAQ8plex(Y)@7; iTRAQ8plex(K)@12		0.00860192	2178.27	727.099	2178.27	727.096	3	15
16					2	99	GFNGSPGYFVSATGIAVEQSR	iTRAQ8plex@N-term; Deamidated(N)@3; iTRAQ8plex(Y)@8	cleaved Q-G@N-term	0.00465772	2752.43	918.485	2752.43	918.483	3	17
16					2	99	GLAPSTSQSFPAQVAR	No iTRAQ8plex@N-term; iTRAQ8plex(S)@5	cleaved A-G@N-term	-0.00624398	1920.03	961.023	1920.04	961.026	2	21
16					2	99	PSTSQSFPAQVAR	iTRAQ8plex@N-term	cleaved A-P@N-term	-0.00709819	1678.89	840.451	1678.89	840.455	2	17
16					2	99	SAAAAGGKPLVTAVTK	iTRAQ8plex@N-term; iTRAQ8plex(K)@8; iTRAQ8plex(K)@16	cleaved A-S@N-term	-0.00242076	2353.44	785.489	2353.45	785.489	3	17
16					2	99	STTGDSVGVAIFGGGPLVFPDRGDFTTMLAGTASLQGFNGSPGYFVSATGIAVEQSR	iTRAQ8plex@N-term; Cation:K(D)@24; Deamidated(N)@39	missed R-G@22	0.112886	6010.02	1203.01	6009.91	1202.99	5	20
16					2	99	VAAVAPFER	iTRAQ8plex@N-term		0.00829576	1262.74	632.376	1262.73	632.372	2	14
16					2	99	VPAGAVGVAGLAPSTSQSFPAQVAR	iTRAQ8plex@N-term; iTRAQ8plex(S)@14		-0.00348125	2945.65	737.42	2945.65	737.421	4	23
16					1.46852	99	PLVTAVTK	iTRAQ8plex@N-term; iTRAQ8plex(K)@8	cleaved K-P@N-term	-0.0170638	1435.91	718.96	1435.92	718.968	2	13
16					0.787812	99	AAAAGGKPLVTAVTK	iTRAQ8plex@N-term; iTRAQ8plex(K)@7; iTRAQ8plex(K)@15	cleaved S-A@N-term	-0.0156814	2266.4	756.473	2266.41	756.479	3	16
16					0.709965	99	AGLAPSTSQSFPAQVAR	iTRAQ8plex@N-term	cleaved V-A@N-term	-0.00843132	1991.07	996.54	1991.07	996.544	2	13
16					0.580044	99	STTGDSVGVAIFGGGPLVFPDR	iTRAQ8plex@N-term; iTRAQ8plex(S)@6		0.0151098	2756.51	690.135	2756.5	690.131	4	16
16					0.543634	98.76	SAAAAGGK	iTRAQ8plex@N-term; iTRAQ8plex(K)@8	cleaved A-S@N-term; cleaved K-P@C-term	-0.0145299	1239.73	620.87	1239.74	620.877	2	12
16					0.413413	97.75	AAGGKPLVTAVTK	iTRAQ8plex@N-term; iTRAQ8plex(K)@5; iTRAQ8plex(K)@13	cleaved A-A@N-term	-0.0265565	2124.31	709.112	2124.34	709.121	3	13
16					0.323306	99	DASTSLYTAPLKDGHPL	iTRAQ8plex@N-term; iTRAQ8plex(K)@12	cleaved L-L@C-term; missed K-D@12	-5.95582	2387.35	1194.68	2393.31	1197.66	2	9
16					0.208309	99	GGKPLVTAVTK	No iTRAQ8plex@N-term; iTRAQ8plex(K)@3; iTRAQ8plex(K)@11	cleaved A-G@N-term	-0.00992855	1678.05	840.033	1678.06	840.037	2	17
16					0.000434512	99	DASTSLYTAPLKDGHPLLLDLTSPVISLTTCTSK	iTRAQ8plex@N-term; iTRAQ8plex(K)@12; iTRAQ8plex(T)@30; No Methylthio(C)@31; iTRAQ8plex(K)@34	missed K-D@12	0.0234599	4774.7	1194.68	4774.68	1194.68	4	13
17	51.88	tr|C5WSF0|C5WSF0_SORBI	Uncharacterized protein OS=Sorghum bicolor GN=SORBI_001G300800 PE=3 SV=1	17	2	99	AFGAMAKPGR	No iTRAQ8plex@N-term; iTRAQ8plex(K)@7	cleaved T-A@N-term	0.0488994	1308.78	655.396	1308.73	655.371	2	13	+
17					2	99	AGIIDIQFKR	No iTRAQ8plex@N-term; iTRAQ8plex(K)@9	cleaved H-A@N-term; missed K-R@9	-0.0100211	1463.87	732.941	1463.88	732.946	2	14
17					2	99	ARPVSFNASDFTADPDWEAAR	iTRAQ8plex@N-term; Deamidated(N)@7	cleaved C-A@N-term	0.0285793	2627.28	876.769	2627.26	876.759	3	23
17					2	99	FGAMAKPGR	No iTRAQ8plex@N-term; iTRAQ8plex(K)@6	cleaved A-F@N-term	0.0462183	1237.74	619.876	1237.69	619.853	2	12
17					2	99	GAMAKPGR	No iTRAQ8plex@N-term; iTRAQ8plex(K)@5	cleaved F-G@N-term	0.0426107	1090.67	546.34	1090.62	546.318	2	11
17					2	99	HAGIIDIQFK	iTRAQ8plex@N-term; iTRAQ8plex(K)@10		-0.0228186	1749.02	584.013	1749.04	584.021	3	13
17					2	99	HAGIIDIQFKR	iTRAQ8plex@N-term; iTRAQ8plex(K)@10	missed K-R@10	0.00113205	1905.14	636.055	1905.14	636.054	3	15
17					2	99	IIDIQFK	iTRAQ8plex@N-term; iTRAQ8plex(K)@7	cleaved G-I@N-term	-0.00262826	1483.92	742.967	1483.92	742.968	2	12
17					2	99	LDSGHR	iTRAQ8plex@N-term		0.0380184	987.578	494.796	987.54	494.777	2	10
17					2	99	RHAGIIDIQFK	iTRAQ8plex@N-term; iTRAQ8plex(K)@11	cleaved L-R@N-term; missed R-H@1	0.0886008	1905.23	636.084	1905.14	636.054	3	16
17					2	99	SGTAFGAMAKPGR	No iTRAQ8plex@N-term; iTRAQ8plex(K)@10	cleaved L-S@N-term	0.0643059	1553.89	777.954	1553.83	777.922	2	14
17					2	99	YHFDLSGTAFGAMAK	iTRAQ8plex@N-term; iTRAQ8plex(Y)@1; iTRAQ8plex(K)@15	cleaved K-P@C-term	0.0242891	2527.39	632.855	2527.37	632.849	4	15
17					2	99	YHFDLSGTAFGAMAKPGR	iTRAQ8plex@N-term; Delta:H(2)C(2)(H)@2; iTRAQ8plex(K)@15		0.131574	2559.48	640.878	2559.35	640.845	4	16
17					2	99	YHFDLSGTAFGAMAKPGRSDELR	iTRAQ8plex@N-term; iTRAQ8plex(S)@6; iTRAQ8plex(K)@15	missed R-S@18	0.218894	3438.05	688.617	3437.83	688.573	5	12
17					1.22185	96.83	LTAPFSLR	iTRAQ8plex@N-term		0.00577385	1207.73	604.872	1207.72	604.869	2	12
17					0.649752	99	TLVANQVIPANWVPNTYYR	iTRAQ8plex@N-term; iTRAQ8plex(T)@16		0.00911075	2826.57	943.198	2826.56	943.195	3	14
17					0.170696	99	GTAFGAMAKPGR	No iTRAQ8plex@N-term; iTRAQ8plex(K)@9	cleaved S-G@N-term	0.0874232	1466.88	734.449	1466.8	734.406	2	11
18	42.16	tr|C5X8J1|C5X8J1_SORBI	Uncharacterized protein OS=Sorghum bicolor GN=SORBI_002G301700 PE=4 SV=1	13	2	99	AGAVILGK	iTRAQ8plex@N-term; iTRAQ8plex(K)@8		-0.00550852	1335.86	668.939	1335.87	668.942	2	13	+
18					2	99	ANPSEWSNFRPVESGWSAR	iTRAQ8plex@N-term		0.00572001	2480.22	827.747	2480.21	827.745	3	16
18					2	99	EHQLDAIVGANFLSFR	iTRAQ8plex@N-term		0.0275677	2120.16	707.727	2120.13	707.718	3	19
18					2	99	LIEIAYAFEQATK	iTRAQ8plex@N-term; iTRAQ8plex(K)@13		0.0287818	2104.23	702.418	2104.2	702.408	3	16
18					2	99	LKDFGQPNLIAAEETNGIGTR	iTRAQ8plex@N-term; iTRAQ8plex(K)@2; Deamidated(N)@16	missed K-D@2	0.00599592	2852.56	951.859	2852.55	951.857	3	17
18					2	99	LKEISTNGLEK	iTRAQ8plex@N-term; iTRAQ8plex(K)@2; Deamidated(N)@7; iTRAQ8plex(K)@11	missed K-E@2	-0.00984641	2144.27	715.765	2144.28	715.768	3	14
18					2	99	LNPLLHAVIEVNPDALAQAAR	iTRAQ8plex@N-term		0.0131859	2528.45	843.824	2528.44	843.82	3	23
18					2	99	QSEFQEVTVDAIHQGFK	iTRAQ8plex@N-term; iTRAQ8plex(K)@17		0.00450763	2570.36	857.795	2570.36	857.794	3	14
18					2	99	SGVIPITPLQDTIGPMCR	iTRAQ8plex@N-term; iTRAQ8plex(T)@12; No Methylthio(C)@17		0.0194754	2505.41	836.144	2505.39	836.138	3	17
18					2	99	SLAQIIAFNEAHPVEER	iTRAQ8plex@N-term		-1.02044	2226.17	743.064	2227.19	743.404	3	20
18					2	99	SVVGIKPTVGLTSR	iTRAQ8plex@N-term; iTRAQ8plex(K)@6	cleaved N-S@N-term	-0.00867982	2021.24	674.753	2021.25	674.756	3	10
18					2	99	TVSDAVHVLDVIVGYDELDAEATGAASK	iTRAQ8plex@N-term; iTRAQ8plex(K)@28		0.0270901	3452.84	864.217	3452.81	864.211	4	21
18					2	99	YIPHGGYTQFLR	iTRAQ8plex@N-term		0.0166603	1754.96	585.993	1754.94	585.988	3	11
19	44.81	tr|A0A194YMM6|A0A194YMM6_SORBI	Uncharacterized protein OS=Sorghum bicolor GN=SORBI_010G262500 PE=4 SV=1	14	2	99	AASEGPLK	iTRAQ8plex@N-term; iTRAQ8plex(K)@8		-0.0319594	1379.79	690.903	1379.82	690.919	2	13	-
19					2	99	AASFNIIPSSTGAAK	iTRAQ8plex@N-term; iTRAQ8plex(K)@15		0.00715916	2042.17	681.73	2042.16	681.728	3	16
19					2	99	GASYEDIKK	iTRAQ8plex@N-term; iTRAQ8plex(K)@8; iTRAQ8plex(K)@9	missed K-K@8	-0.0251749	1922.1	641.707	1922.12	641.715	3	11
19					2	99	NPEEIPWGEAGADYVVESTGVFTDKDK	iTRAQ8plex@N-term; iTRAQ8plex(K)@25; iTRAQ8plex(K)@27	missed K-D@25	0.0179113	3865	967.257	3864.98	967.253	4	12
19					2	99	NPEEIPWGEAGADYVVESTGVFTDKDKAAAHLK	iTRAQ8plex@N-term; iTRAQ8plex(K)@25; iTRAQ8plex(K)@27; iTRAQ8plex(K)@33	missed K-D@25; missed K-A@27	0.0375242	4760.58	953.122	4760.54	953.115	5	13
19					2	99	SSIFDAK	iTRAQ8plex@N-term; iTRAQ8plex(K)@7		-0.0113538	1374.79	688.4	1374.8	688.406	2	12
19					2	99	TLLFGQKPVTVFGIR	iTRAQ8plex@N-term; iTRAQ8plex(K)@7		-0.00245394	2283.39	762.137	2283.39	762.138	3	16
19					2	99	TVDGPSAK	iTRAQ8plex@N-term; iTRAQ8plex(K)@8		-0.019938	1381.78	691.899	1381.8	691.909	2	13
19					2	99	VIHDNFGIIEGLMTTVHAITATQK	iTRAQ8plex@N-term; iTRAQ8plex(K)@24		0.00393504	3216.78	805.203	3216.78	805.202	4	18
19					2	99	VLPDLNGKLTGMSFR	iTRAQ8plex@N-term; Deamidated(N)@6; iTRAQ8plex(K)@8	missed K-L@8	-0.0086653	2256.27	753.096	2256.28	753.099	3	13
19					2	99	YDTVHGHWK	iTRAQ8plex@N-term; iTRAQ8plex(K)@9		-5.83383	1744.11	582.376	1749.94	584.321	3	12
19					1.52288	98.5	LTGMSFR	iTRAQ8plex@N-term		0.00957951	1114.62	558.318	1114.61	558.313	2	12
19					1.40894	99	IGINGFGR	iTRAQ8plex@N-term; Deamidated(N)@4		-1.86225e-05	1137.64	569.83	1137.64	569.83	2	13
19					1.18709	99	VLPDLNGK	iTRAQ8plex@N-term; Deamidated(N)@6; iTRAQ8plex(K)@8		-0.00892278	1463.87	732.943	1463.88	732.948	2	14
20	33.33	tr|A0A1B6QMT3|A0A1B6QMT3_SORBI	Uncharacterized protein OS=Sorghum bicolor GN=SORBI_001G348900 PE=4 SV=1	14	2	99	AHLFWWYYK	iTRAQ8plex@N-term; iTRAQ8plex(Y)@7; iTRAQ8plex(K)@9		0.0972895	2225.35	742.792	2225.26	742.759	3	10	+
20					2	99	ASVTTGTPDGSELWGYVEVRPK	iTRAQ8plex@N-term; iTRAQ8plex(K)@22	cleaved A-A@N-term	-0.0192987	2956.56	986.526	2956.58	986.532	3	20
20					2	99	EVPTLATSPLFLVAESYGGK	iTRAQ8plex@N-term; iTRAQ8plex(Y)@17; iTRAQ8plex(K)@20		0.0219578	2990.73	748.69	2990.71	748.685	4	15
20					2	99	GTQDSAGSSNTISGIMNGVIK	iTRAQ8plex@N-term; Deamidated(N)@17; iTRAQ8plex(K)@21	cleaved L-G@N-term	0.0206145	2645.4	882.807	2645.38	882.8	3	20
20					2	99	LDDNAAAEANKR	iTRAQ8plex@N-term; iTRAQ8plex(K)@11	missed K-R@11	-0.00258367	1895.03	632.684	1895.03	632.685	3	18
20					2	99	LKWDGLK	iTRAQ8plex@N-term; iTRAQ8plex(K)@2; iTRAQ8plex(K)@7	missed K-W@2	-0.0170756	1771.1	591.372	1771.11	591.378	3	12
20					2	99	LKWDGLKTFLSLPR	iTRAQ8plex@N-term; iTRAQ8plex(K)@2; iTRAQ8plex(K)@7	missed K-W@2; missed K-T@7	0.0444912	2585.63	647.414	2585.58	647.403	4	16
20					2	99	NQIAAGQFAASQGSWNDLLAFIDTK	iTRAQ8plex@N-term; iTRAQ8plex(K)@25		0.0504336	3273.77	819.451	3273.72	819.438	4	17
20					2	99	PDGSELWGYVEVRPK	No iTRAQ8plex@N-term; iTRAQ8plex(K)@15	cleaved T-P@N-term	0.0191876	2035.09	679.37	2035.07	679.363	3	16
20					2	99	WGYVEVRPK	No iTRAQ8plex@N-term; iTRAQ8plex(K)@9	cleaved L-W@N-term	-0.00446849	1436.8	719.409	1436.81	719.411	2	14
20					2	99	WVEVSNAVYYALVNDFMKPR	iTRAQ8plex@N-term; iTRAQ8plex(K)@18		0.0214777	3008.63	753.164	3008.6	753.158	4	17
20					2	99	YAATLGVSVAR	iTRAQ8plex@N-term; iTRAQ8plex(Y)@1		-0.00644036	1715.01	572.678	1715.02	572.68	3	15
20					1.39794	99	GYVEVRPK	No iTRAQ8plex@N-term; iTRAQ8plex(K)@8	cleaved W-G@N-term	0.00689581	1250.74	626.375	1250.73	626.372	2	12
20					1.02687	95.18	TFLSLPR	iTRAQ8plex@N-term		0.00189206	1136.69	569.351	1136.69	569.35	2	11
20					0.360514	99	GTQDSAGSSNTISGIMNGVIKEK	iTRAQ8plex@N-term; Deamidated(N)@17; iTRAQ8plex(K)@21; iTRAQ8plex(K)@23	cleaved L-G@N-term; missed K-E@21	0.00398492	3206.73	802.689	3206.72	802.688	4	14
21	60.13	tr|C5Z6U2|C5Z6U2_SORBI; tr|C5XCV9|C5XCV9_SORBI	Uncharacterized protein OS=Sorghum bicolor GN=SORBI_010G210000 PE=4 SV=1; Uncharacterized protein OS=Sorghum bicolor GN=SORBI_002G204200 PE=4 SV=1	12	2	99	AKIQDKEGIPPDQQR	iTRAQ8plex@N-term; iTRAQ8plex(K)@2; iTRAQ8plex(K)@6	missed K-I@2; missed K-E@6	-0.00172382	2634.52	659.637	2634.52	659.638	4	15	-
21					2	99	ERVEEKEGIPPVQQR	iTRAQ8plex@N-term; iTRAQ8plex(K)@6	missed R-V@2; missed K-E@6	-0.0315526	2401.32	801.448	2401.35	801.459	3	16
21					2	99	ESTLHLVLR	iTRAQ8plex@N-term		-0.010054	1370.81	457.943	1370.82	457.947	3	13
21					2	99	IKERVEEKEGIPPVQQR	iTRAQ8plex@N-term; iTRAQ8plex(K)@2; iTRAQ8plex(K)@8	missed K-E@2; missed R-V@4; missed K-E@8	0.124962	2946.86	737.723	2946.74	737.692	4	13
21					2	99	IQDKEGIPPDQQR	iTRAQ8plex@N-term; iTRAQ8plex(K)@4	missed K-E@4	-0.00798507	2131.18	711.399	2131.18	711.402	3	15
21					2	99	QLEDGRTLADYNIQKESTLHLVLR	iTRAQ8plex@N-term; iTRAQ8plex(K)@15	missed R-T@6; missed K-E@15	-2.13313	3417.77	855.449	3419.9	855.982	4	15
21					2	99	TITLEVESSDTIDNVK	iTRAQ8plex@N-term; iTRAQ8plex(K)@16		0.013361	2371.31	791.443	2371.29	791.439	3	16
21					2	99	TLADYNIQK	iTRAQ8plex@N-term; iTRAQ8plex(K)@9		-0.0257998	1672.94	837.475	1672.96	837.488	2	16
21					2	99	TLADYNIQKESTLHLVLR	iTRAQ8plex@N-term; iTRAQ8plex(K)@9	missed K-E@9	0.00583013	2721.57	681.4	2721.56	681.398	4	17
21					2	99	TLADYNIQKESTLHLVLRL	iTRAQ8plex@N-term; Deamidated(Q)@8; iTRAQ8plex(K)@9	cleaved L-R@C-term; missed K-E@9; missed R-L@18	-0.0335355	2835.6	709.907	2835.63	709.915	4	14
21					2	99	TLTGKEIEIDIEPTDTIDR	iTRAQ8plex@N-term; iTRAQ8plex(K)@5	missed K-E@5	-0.0114924	2766.5	923.174	2766.51	923.178	3	14
21					2	99	VEEKEGIPPVQQR	iTRAQ8plex@N-term; iTRAQ8plex(K)@4	missed K-E@4	-0.0171411	2116.19	706.405	2116.21	706.411	3	9
22	34.46	tr|A0A1B6QI05|A0A1B6QI05_SORBI	Uncharacterized protein OS=Sorghum bicolor GN=SORBI_001G089100 PE=4 SV=1	14	2	99	FTMGLFENPYPDASLAGEIGKQEHR	iTRAQ8plex@N-term; iTRAQ8plex(K)@21	missed K-Q@21	0.00917854	3414.76	854.697	3414.75	854.695	4	21	+
22					2	99	GVSTVMTSYSSWNGKK	iTRAQ8plex@N-term; iTRAQ8plex(T)@7; Deamidated(N)@13; iTRAQ8plex(K)@15; iTRAQ8plex(K)@16	missed K-K@15	0.00345164	2948.64	738.167	2948.64	738.166	4	13
22					2	99	HYDPLFPFGFGLTTK	iTRAQ8plex@N-term; iTRAQ8plex(Y)@2; iTRAQ8plex(K)@15		0.0315679	2651.52	663.887	2651.49	663.879	4	11
22					2	99	KMHANHFLVTDFLK	iTRAQ8plex@N-term; iTRAQ8plex(K)@1; iTRAQ8plex(K)@14	missed K-M@1	0.127896	2612.63	654.165	2612.5	654.133	4	14
22					2	99	LGIPIIYGIDAVHGHNNVYK	iTRAQ8plex@N-term; iTRAQ8plex(K)@20		0.0151941	2800.6	701.157	2800.58	701.154	4	15
22					2	99	MHANHFLVTDFLK	iTRAQ8plex@N-term; iTRAQ8plex(K)@13		0.0063817	2180.21	727.744	2180.2	727.741	3	15
22					2	99	RIGEATALEVR	iTRAQ8plex@N-term	missed R-I@1	0.000113603	1517.88	506.968	1517.88	506.968	3	15
22					2	99	SSSAPLLPLPK	iTRAQ8plex@N-term; iTRAQ8plex(K)@11		0.00218733	1717.06	859.538	1717.06	859.537	2	18
22					2	99	SVDQLPMNVGDKHYDPLFPFGFGLTTK	iTRAQ8plex@N-term; iTRAQ8plex(K)@12; iTRAQ8plex(Y)@14; iTRAQ8plex(K)@27	missed K-H@12	0.0086756	4239.32	848.871	4239.31	848.87	5	10
22					2	99	VVQSLTSLISGLQGDAPADFVGRPYVGGSK	iTRAQ8plex@N-term; iTRAQ8plex(K)@30		-0.00462007	3625.99	907.504	3625.99	907.505	4	14
22					1.63827	99	YTEFIDDLTTQVQNK	iTRAQ8plex@N-term; iTRAQ8plex(Y)@1; iTRAQ8plex(K)@15		0.000462704	2726.49	682.63	2726.49	682.63	4	12
22					1.09152	96.05	VKDLLSR	iTRAQ8plex@N-term; iTRAQ8plex(K)@2	missed K-D@2	0.0169308	1437.93	480.317	1437.91	480.312	3	11
22					0.00305075	96.69	IYGIDAVHGHNNVYKATIFPHNVGLGATR	iTRAQ8plex@N-term; iTRAQ8plex(K)@15	cleaved I-I@N-term; missed K-A@15	-2.26859	3739.76	748.96	3742.03	749.414	5	12
22					0.000869459	99	ATIFPHNVGLGATRDPDLVKR	iTRAQ8plex@N-term; iTRAQ8plex(K)@20	missed R-D@14; missed K-R@20	0.0117063	2884.66	722.173	2884.65	722.17	4	19
23	28.81	tr|C5Z240|C5Z240_SORBI	Uncharacterized protein OS=Sorghum bicolor GN=SORBI_010G003100 PE=4 SV=1	13	2	99	ASGPLPDPPNDEYDKTFSMNQAR	iTRAQ8plex@N-term; iTRAQ8plex(K)@15	missed K-T@15	-0.00464713	3157.56	790.396	3157.56	790.397	4	16	+
23					2	99	GTYNKWDGVSR	iTRAQ8plex@N-term; iTRAQ8plex(K)@5	missed K-W@5	0.00180175	1890.02	631.015	1890.02	631.014	3	14
23					2	99	IQNHNMALVETEGSYTMK	iTRAQ8plex@N-term; iTRAQ8plex(K)@18		0.00788087	2673.38	669.352	2673.37	669.35	4	14
23					2	99	LADLYDKK	iTRAQ8plex@N-term; iTRAQ8plex(K)@7; iTRAQ8plex(K)@8	missed K-K@7	-0.00990456	1877.13	626.717	1877.14	626.72	3	12
23					2	99	LADLYDKKDVYTLDFPTMPIDGPPVIR	iTRAQ8plex@N-term; iTRAQ8plex(K)@7; iTRAQ8plex(K)@8	missed K-K@7; missed K-D@8	0.000108041	4004.21	1002.06	4004.21	1002.06	4	14
23					2	99	LRNEPPVIIDGK	iTRAQ8plex@N-term; iTRAQ8plex(K)@12	missed R-N@2	0.00308973	1958.18	653.734	1958.18	653.733	3	17
23					2	99	RTTLSGISYSPPDTPLR	iTRAQ8plex@N-term	missed R-T@1	-0.00269381	2164.18	722.399	2164.18	722.4	3	14
23					2	99	TFSMNQAR	iTRAQ8plex@N-term		0.0219168	1257.67	629.84	1257.64	629.829	2	14
23					2	99	VHNVGVSTSLNLR	iTRAQ8plex@N-term		-0.00347443	1698.96	567.329	1698.97	567.33	3	16
23					1.95861	99	VTGVAILQYSNSK	iTRAQ8plex@N-term; iTRAQ8plex(K)@13		0.0130085	1987.17	663.397	1987.16	663.393	3	13
23					0.764472	99	TENLDTWYLGQETYIR	iTRAQ8plex@N-term; iTRAQ8plex(Y)@14		0.00819737	2609.37	870.796	2609.36	870.794	3	16
23					0.595166	96.45	KMLDDGKELGMPDGVLMNGK	iTRAQ8plex@N-term; iTRAQ8plex(K)@1; iTRAQ8plex(K)@7; Deamidated(N)@18; iTRAQ8plex(K)@20	missed K-M@1; missed K-E@7	0.0225302	3364.87	842.225	3364.85	842.219	4	14
23					0.450997	99	TTLSGISYSPPDTPLR	iTRAQ8plex@N-term; iTRAQ8plex(S)@9		-0.0134103	2312.27	771.764	2312.28	771.768	3	15
24	37.42	tr|C5Z8N0|C5Z8N0_SORBI	Uncharacterized protein OS=Sorghum bicolor GN=SORBI_010G118900 PE=4 SV=1	15	2	99	ADGDTVK	iTRAQ8plex@N-term; iTRAQ8plex(K)@7		-0.00584516	1312.74	657.377	1312.74	657.38	2	12	+
24					2	99	AHPDLSDFSAALVSTGAAAEIDSR	iTRAQ8plex@N-term	cleaved A-A@N-term	2.37952	2706.74	1354.38	2704.36	1353.19	2	17
24					2	99	AINGDVGTLATDGSK	iTRAQ8plex@N-term; Deamidated(N)@3; Dehydrated(T)@11; iTRAQ8plex(K)@15		0.0118302	2009.1	670.708	2009.09	670.704	3	15
24					2	99	EVPSDIAVLQVK	iTRAQ8plex@N-term; iTRAQ8plex(K)@12		0.0140707	1905.15	636.058	1905.14	636.054	3	15
24					2	99	LAVLLYHGVAAHYSAQSLK	iTRAQ8plex@N-term; iTRAQ8plex(K)@19		0.0427951	2648.57	663.149	2648.53	663.139	4	20
24					2	99	LGSIQGGFAQVTSLYQATGK	iTRAQ8plex@N-term; iTRAQ8plex(K)@20		-0.0119161	2633.45	878.825	2633.46	878.829	3	19
24					2	99	VAAFTPSTGPSNR	iTRAQ8plex@N-term; iTRAQ8plex(T)@8		0.00337473	1912.07	638.363	1912.06	638.362	3	18
24					2	99	VIYLHVLLDYFDAAK	iTRAQ8plex@N-term; iTRAQ8plex(Y)@3; iTRAQ8plex(Y)@10; iTRAQ8plex(K)@15		0.136014	2995.92	749.987	2995.78	749.953	4	13
24					1.4318	99	LAVLLYHGVAAH	iTRAQ8plex@N-term; iTRAQ8plex(Y)@6	cleaved H-Y@C-term	0.0186698	1871.14	624.722	1871.12	624.715	3	12
24					1.36653	97.98	SIKEVPSDIAVLQVK	iTRAQ8plex@N-term; iTRAQ8plex(K)@3; iTRAQ8plex(K)@15	missed K-E@3	0.00692718	2537.56	635.398	2537.56	635.396	4	13
24					1.05552	99	LAVYLIDAVLLPTELSK	iTRAQ8plex@N-term; iTRAQ8plex(Y)@4; iTRAQ8plex(K)@17		0.0169577	2769.72	693.437	2769.7	693.433	4	17
24					0.954677	99	LAVLLYHGVAAHY	iTRAQ8plex@N-term; iTRAQ8plex(Y)@13	cleaved Y-S@C-term	0.0196893	2034.21	679.076	2034.19	679.07	3	16
24					0.545155	99	LPTAFYQR	iTRAQ8plex@N-term; iTRAQ8plex(Y)@6		0.00723126	1602.94	535.321	1602.93	535.319	3	11
24					0.0824945	99	LAVLLYHGVAAHYSAQ	iTRAQ8plex@N-term; iTRAQ8plex(Y)@6; iTRAQ8plex(Y)@13	cleaved Q-S@C-term	0.127472	2624.65	657.169	2624.52	657.137	4	15
24					0.0070049	99	SKNGCGGFAGLLAGTADAVAAYDR	Carbamyl@N-term; iTRAQ8plex(K)@2; Deamidated(N)@3; Methylthio(C)@5	cleaved L-S@N-term; missed K-N@2	0.119854	2678.39	893.805	2678.27	893.765	3	21
25	40.65	tr|C5X3C1|C5X3C1_SORBI	Peroxidase OS=Sorghum bicolor GN=SORBI_002G391300 PE=3 SV=1	14	2	99	AYADFVPFLWQNK	iTRAQ8plex@N-term; iTRAQ8plex(K)@13		0.00727121	2206.21	736.411	2206.2	736.409	3	16	+
25					2	99	AYADFVPFLWQNKFGK	iTRAQ8plex@N-term; iTRAQ8plex(K)@13; iTRAQ8plex(K)@16	missed K-F@13	0.00313623	2842.6	711.657	2842.59	711.656	4	13
25					2	99	DASYFLSGGGINFAMPAGR	iTRAQ8plex@N-term; iTRAQ8plex(S)@3; iTRAQ8plex(Y)@4		0.0258049	2842.55	711.644	2842.52	711.637	4	12
25					2	99	FSVPNFPSLR	iTRAQ8plex@N-term		-0.000245209	1466.82	734.417	1466.82	734.417	2	14
25					2	99	GLDYVDMITLSGAHSIGR	iTRAQ8plex@N-term		-0.00231996	2208.15	737.057	2208.15	737.058	3	22
25					2	99	GYEVIDAAK	iTRAQ8plex@N-term; iTRAQ8plex(K)@9		-0.0105165	1572.89	787.451	1572.9	787.456	2	16
25					2	99	MFFHDCFIR	iTRAQ8plex@N-term; No Methylthio(C)@6		0.0599883	1518.8	760.408	1518.74	760.378	2	12
25					2	99	MGGIEIK	iTRAQ8plex@N-term; iTRAQ8plex(K)@7		-0.0158817	1354.79	678.404	1354.81	678.412	2	12
25					2	99	NKCGAYVDVEAIVK	iTRAQ8plex@N-term; iTRAQ8plex(K)@2; No Methylthio(C)@3; iTRAQ8plex(Y)@6; iTRAQ8plex(K)@14	missed K-C@2	-0.00698629	2724.58	682.154	2724.59	682.155	4	15
25					2	99	NKCGAYVDVEAIVKKHVNATDAGMQAGLVR	Carbamyl@N-term; iTRAQ8plex(K)@2; Methylthio(C)@3; iTRAQ8plex(K)@14; iTRAQ8plex(K)@15	missed K-C@2; missed K-K@14; missed K-H@15	-2.00399	4156.22	1040.06	4158.23	1040.56	4	12
25					0.643974	98.43	TVVQDFQTPDVLDNQYYKDVLAHK	iTRAQ8plex@N-term; iTRAQ8plex(K)@18; iTRAQ8plex(K)@24	cleaved N-T@N-term; missed K-D@18	0.0132585	3748.04	938.017	3748.02	938.013	4	13
25					0.300162	97.38	TLSGAHSIGR	iTRAQ8plex@N-term	cleaved I-T@N-term	0.00426871	1301.74	651.877	1301.74	651.875	2	10
25					0.0186345	99	QLMVGYYKNKCGAYVDVEAIVKKHVNATDAGMQAGLVR	iTRAQ8plex@N-term; iTRAQ8plex(K)@8; iTRAQ8plex(K)@10; Methylthio(C)@11; iTRAQ8plex(K)@22; iTRAQ8plex(K)@23	cleaved T-Q@N-term; missed K-N@8; missed K-C@10; missed K-K@22; missed K-H@23	-7.03267	5699.09	1140.83	5706.13	1142.23	5	13
25					0.0136762	99	DVEAIVKKHVNATDAGMQAGLVR	iTRAQ8plex@N-term; iTRAQ8plex(K)@7; iTRAQ8plex(K)@8	cleaved V-D@N-term; missed K-K@7; missed K-H@8	-9.05829	3324.84	832.217	3333.9	834.481	4	13
26	41.51	tr|C5XQ74|C5XQ74_SORBI	Uncharacterized protein OS=Sorghum bicolor GN=SORBI_003G208800 PE=3 SV=2	13	2	99	GGAVAAPVVSGLAQGSGEYFTK	iTRAQ8plex@N-term; Oxidation(P)@7; iTRAQ8plex(K)@22		-0.00648373	2689.45	897.49	2689.45	897.492	3	21	-
26					2	99	GGVIVDSGTSVTR	iTRAQ8plex@N-term; iTRAQ8plex(S)@7		-0.0146361	1855.05	619.357	1855.06	619.361	3	14
26					2	99	GSLSFPTQISR	iTRAQ8plex@N-term		-0.00653273	1495.82	748.919	1495.83	748.922	2	15
26					2	99	KVVKVPTVSMHFAGGAEAALPPENYLIPVDSR	iTRAQ8plex@N-term; iTRAQ8plex(K)@1; iTRAQ8plex(K)@4	missed K-V@1; missed K-V@4	0.00644077	4304.42	861.891	4304.41	861.89	5	18
26					2	99	LARPSYSALR	iTRAQ8plex@N-term		-0.00364316	1436.84	479.953	1436.84	479.954	3	16
26					2	99	SSTVTFGPPSASAASFTPMVR	iTRAQ8plex@N-term; iTRAQ8plex(S)@10		0.00550615	2705.44	902.819	2705.43	902.818	3	16
26					2	99	VALGCGHDNEGLFVAAAGLLGLGR	iTRAQ8plex@N-term; No Methylthio(C)@5; iTRAQ8plex(H)@7		0.0341686	2917.64	730.417	2917.61	730.409	4	25
26					2	99	VPTVSMHFAGGAEAALPPENYLIPVDSR	iTRAQ8plex@N-term; iTRAQ8plex(S)@5		-0.029887	3545.85	887.47	3545.88	887.477	4	16
26					2	99	VVFDGDGQR	iTRAQ8plex@N-term		-0.00876643	1295.67	648.842	1295.68	648.846	2	15
26					1.5376	98.79	LARPSYSALRDAFRAAAAGLR	iTRAQ8plex@N-term	missed R-D@10; missed R-A@14	0.158022	2536.59	635.154	2536.43	635.115	4	15
26					1.1549	96.99	LARPSYSALRDAFR	iTRAQ8plex@N-term	missed R-D@10	0.0083627	1926.08	643.035	1926.07	643.032	3	11
26					0.0181814	99	CRRLDSGGCDLRRRACLYQVAYGDGSVTAGDFATETLTFAGGAR	iTRAQ8plex@N-term; Methylthio(C)@1; Methylthio(C)@9; Methylthio(C)@16	cleaved L-C@N-term; missed R-R@2; missed R-L@3; missed R-R@12; missed R-R@13; missed R-A@14	2.32075	5099.71	1020.95	5097.39	1020.48	5	13
26					0.000869459	96.13	AGDFATETLTFAGGAR	iTRAQ8plex@N-term	cleaved T-A@N-term	0.000203346	1887.96	944.989	1887.96	944.989	2	12
27	20.03	tr|C5XKE9|C5XKE9_SORBI	Endoglucanase OS=Sorghum bicolor GN=SORBI_003G015700 PE=3 SV=1	12	2	99	GGNAGAHADVLR	iTRAQ8plex@N-term; Deamidated(N)@3		0.00475591	1441.76	481.595	1441.76	481.593	3	16	-
27					2	99	GGNAGAHADVLRR	iTRAQ8plex@N-term; Deamidated(N)@3	missed R-R@12	0.0387379	1597.9	533.64	1597.86	533.627	3	13
27					2	99	GRYDSSITVAR	iTRAQ8plex@N-term	missed R-Y@2	0.0128855	1527.84	510.289	1527.83	510.284	3	15
27					2	99	QMAAAGELGHAVEAIK	iTRAQ8plex@N-term; iTRAQ8plex(K)@16		-0.0107657	2203.21	735.412	2203.22	735.415	3	17
27					2	99	RGGNAGAHADVLR	iTRAQ8plex@N-term	missed R-G@1	-3.94081	1592.93	531.985	1596.88	533.299	3	15
27					2	99	RGGNAGAHADVLRR	iTRAQ8plex@N-term	missed R-G@1; missed R-R@13	0.0977934	1753.07	439.276	1752.98	439.251	4	11
27					2	99	SSNPGYGNTLLQHSK	iTRAQ8plex@N-term; iTRAQ8plex(K)@15		0.00631803	2210.2	737.74	2210.19	737.737	3	15
27					2	99	TVHELHIGISK	iTRAQ8plex@N-term; iTRAQ8plex(K)@11		-0.00527586	1841.09	614.705	1841.1	614.707	3	14
27					1.76955	99	YAVTVTNR	iTRAQ8plex@N-term		-0.0202938	1226.67	614.343	1226.69	614.354	2	12
27					1.284	97.79	QLFDFADKYR	iTRAQ8plex@N-term; iTRAQ8plex(K)@8	missed K-Y@8	0.00641766	1910.06	637.693	1910.05	637.691	3	12
27					0.177178	96.95	ATSYMVGYGATYPR	iTRAQ8plex@N-term; iTRAQ8plex(Y)@12		0.0175782	2144.14	715.719	2144.12	715.714	3	13
27					0.0510982	99	AHPEPNVLYGEVGDGDSDHDCWMRPEDMTTSR	iTRAQ8plex@N-term; iTRAQ8plex(Y)@9; Methylthio(C)@21; Dethiomethyl(M)@23		2.25815	4224.16	705.034	4221.9	704.658	6	13
28	14.62	tr|C5Y397|C5Y397_SORBI	Alpha-mannosidase OS=Sorghum bicolor GN=SORBI_005G132400 PE=3 SV=1	10	2	99	DGQIELMLHR	iTRAQ8plex@N-term		-0.00918227	1514.81	505.944	1514.82	505.947	3	13	+
28					2	99	FAHLYEAGEDKDLSALASIDLKR	iTRAQ8plex@N-term; iTRAQ8plex(K)@11; iTRAQ8plex(K)@22	missed K-D@11; missed K-R@22	-6.95482	3466.97	694.402	3473.93	695.793	5	12
28					2	99	HSSGLSTDSLGDALALAQHHDAVTGTEK	iTRAQ8plex@N-term; iTRAQ8plex(K)@28		-0.877741	3424.89	685.984	3425.76	686.16	5	14
28					2	99	KFIYVEQAFFQR	iTRAQ8plex@N-term; iTRAQ8plex(K)@1	missed K-F@1	0.0123194	2183.25	728.756	2183.24	728.752	3	17
28					2	99	LNVHVVPHTHDDVGWLK	iTRAQ8plex@N-term; iTRAQ8plex(K)@17		0.128183	2573.56	644.398	2573.43	644.365	4	12
28					2	99	NMDKLIHYVNKDGR	iTRAQ8plex@N-term; iTRAQ8plex(K)@4; iTRAQ8plex(K)@11	missed K-L@4; missed K-D@11	0.132391	2614.61	654.66	2614.48	654.627	4	14
28					2	99	SIGGSSIKDGQIELMLHR	iTRAQ8plex@N-term; iTRAQ8plex(K)@8	missed K-D@8	-0.0071034	2548.42	638.112	2548.43	638.114	4	20
28					2	99	TFIVSFDHNIR	iTRAQ8plex@N-term; iTRAQ8plex(S)@5		0.00320015	1956.11	653.043	1956.1	653.042	3	12
28					2	99	TQVQANFEQK	iTRAQ8plex@N-term; Deamidated(Q)@4; Deamidated(N)@6; Deamidated(Q)@9; iTRAQ8plex(K)@10		0.112491	1803.06	602.029	1802.95	601.991	3	12
28					0.266001	99	IPVFSDSIVVHDSEGR	iTRAQ8plex@N-term; iTRAQ8plex(S)@13		-0.00193272	2364.29	592.079	2364.29	592.08	4	14
29	44.9	tr|C5X8J4|C5X8J4_SORBI	Xyloglucan endotransglucosylase/hydrolase OS=Sorghum bicolor GN=SORBI_002G302000 PE=3 SV=1	12	2	99	DHMVYYYCNDFR	iTRAQ8plex@N-term; iTRAQ8plex(Y)@7; No Methylthio(C)@8		-0.00397279	2233.05	745.357	2233.05	745.359	3	15	+
29					2	99	FVARLDRFVVAGCSVSAPPACRPVPASPAGAGLTAQQYAAMR	iTRAQ8plex@N-term; Methylthio(C)@13; Methylthio(C)@21; Carbamyl(R)@22	cleaved P-F@N-term; missed R-L@4; missed R-F@7	0.394578	4697.75	940.558	4697.36	940.479	5	14
29					2	99	HAYRNGYFSTR	iTRAQ8plex@N-term; Deamidated(N)@5	missed R-N@4	0.0773374	1675.91	559.645	1675.84	559.62	3	14
29					2	99	LDRFVVAGCSVSAPPACRPVPASPAGAGLTAQQYAAMR	iTRAQ8plex@N-term; Methylthio(C)@9; Methylthio(C)@17	missed R-F@3	-12.7276	4168.35	834.677	4181.08	837.223	5	12
29					2	99	RTELTFPDRPMWVYGSIWDASDWATDDGR	iTRAQ8plex@N-term	missed R-T@1	0.00533849	3746.78	937.702	3746.77	937.701	4	15
29					2	99	WGPQHQTLSGDHSALTIWLDR	iTRAQ8plex@N-term		0.0314511	2721.42	681.363	2721.39	681.356	4	14
29					2	99	YQPFVARLDRFVVAGCSVSAPPACRPVPASPAGAGLTAQQYAAMR	No iTRAQ8plex@N-term; Arg->Orn(R)@7; Methylthio(C)@16; Methylthio(C)@24	missed R-L@7; missed R-F@10	1.46581	4697.77	783.968	4696.3	783.724	6	13
29					1.60206	99	RTELTFPDRP	iTRAQ8plex@N-term	cleaved P-M@C-term; missed R-T@1	0.0117204	1534.85	512.625	1534.84	512.621	3	12
29					1.48149	98.64	YQPFVAR	iTRAQ8plex@N-term		0.000473006	1183.67	592.84	1183.67	592.84	2	12
29					1.30103	99	NGYFSTR	iTRAQ8plex@N-term; Deamidated(N)@1		0.00688692	1148.58	575.299	1148.58	575.296	2	12
29					0.0438316	99	QPSPGYYPSSR	Gln->pyro-Glu@N-term; iTRAQ8plex(Y)@7	cleaved A-Q@N-term	-0.0166969	1524.73	763.375	1524.75	763.383	2	13
29					0.00436481	97.26	AAAATPPGGRPS	iTRAQ8plex@N-term; Oxidation(P)@11	cleaved M-A@N-term; cleaved S-S@C-term	0.0213412	1371.76	686.889	1371.74	686.878	2	11
30	32	tr|C5WNY4|C5WNY4_SORBI	Uncharacterized protein OS=Sorghum bicolor GN=SORBI_001G129700 PE=3 SV=1	11	2	99	AGETFVIPR	iTRAQ8plex@N-term		-0.00666751	1292.73	647.374	1292.74	647.377	2	15	+
30					2	99	ATEVGLVTR	iTRAQ8plex@N-term		0.0078608	1248.74	625.378	1248.73	625.375	2	15
30					2	99	GELLVGIIGSLDSGNR	iTRAQ8plex@N-term; iTRAQ8plex(S)@13		0.0197567	2207.29	736.772	2207.27	736.765	3	18
30					2	99	GLMHFQFNVGK	iTRAQ8plex@N-term; iTRAQ8plex(K)@11		0.00326233	1885.05	629.358	1885.05	629.357	3	11
30					2	99	PGGTNPPHVHPR	No iTRAQ8plex@N-term	cleaved A-P@N-term	0.015379	1264.66	633.336	1264.64	633.329	2	15
30					2	99	PPHVHPR	iTRAQ8plex@N-term	cleaved N-P@N-term	0.0520187	1142.71	381.912	1142.66	381.894	3	9
30					2	99	RVDFAPGGTNPPHVHPR	iTRAQ8plex@N-term	cleaved N-R@N-term; missed R-V@1	0.102287	2157.25	540.32	2157.15	540.295	4	15
30					2	99	VDFAPGGTNPPHVHPR	Delta:H(2)C(2)@N-term		0.0138437	1722.87	575.298	1722.86	575.294	3	13
30					1.17393	99	VDASVVDLLK	iTRAQ8plex@N-term; iTRAQ8plex(S)@4; iTRAQ8plex(K)@10		-0.00430034	1970.21	657.745	1970.22	657.747	3	14
30					1.1549	99	GGTNPPHVHPR	No iTRAQ8plex@N-term	cleaved P-G@N-term	-0.00465581	1167.59	584.8	1167.59	584.802	2	15
30					0.0371573	99	FAPGGTNPPHVHPR	No iTRAQ8plex@N-term	cleaved D-F@N-term	0.00691772	1482.76	742.385	1482.75	742.381	2	15
31	55.46	tr|C5YC92|C5YC92_SORBI	Uncharacterized protein OS=Sorghum bicolor GN=SORBI_006G018100 PE=3 SV=1	11	2	99	AFQVEKK	iTRAQ8plex@N-term; iTRAQ8plex(K)@6; iTRAQ8plex(K)@7	missed K-K@6	-0.0166396	1761.08	588.032	1761.09	588.038	3	12	+
31					2	99	AMIHFQMNLDHEKPATALSSLSSQNPGVITIASAVFGSKPPISDDVLAK	iTRAQ8plex@N-term; iTRAQ8plex(K)@13; iTRAQ8plex(K)@39; iTRAQ8plex(K)@49		0.117695	6349.57	908.089	6349.45	908.072	7	15
31					2	99	AVTPDDFFNPAMIIDKR	iTRAQ8plex@N-term; iTRAQ8plex(K)@16	cleaved M-A@N-term; missed K-R@16	-4.20859	2553.17	852.065	2557.38	853.468	3	13
31					2	99	IDYAPLGVNPPHIHPR	Delta:H(2)C(2)@N-term		0.0154859	1820.98	608.002	1820.97	607.997	3	15
31					2	99	KGDVFVFPK	iTRAQ8plex@N-term; iTRAQ8plex(K)@1; iTRAQ8plex(K)@9	missed K-G@1	0.00514105	1948.2	650.406	1948.19	650.404	3	14
31					2	99	LGVNPPHIHPR	No iTRAQ8plex@N-term	cleaved P-L@N-term	0.0545354	1235.74	618.879	1235.69	618.852	2	14
31					2	99	PLGVNPPHIHPR	No iTRAQ8plex@N-term	cleaved A-P@N-term	-0.0035449	1332.74	667.376	1332.74	667.378	2	17
31					1.29243	99	GVNPPHIHPR	No iTRAQ8plex@N-term	cleaved L-G@N-term	0.000484057	1122.61	562.31	1122.6	562.31	2	12
31					0.876148	99	APLGVNPPHIHPR	No iTRAQ8plex@N-term	cleaved Y-A@N-term	-0.0156416	1403.76	702.889	1403.78	702.897	2	15
31					0.625252	99	KLIDWLQSQFWDTNY	iTRAQ8plex@N-term; iTRAQ8plex(K)@1; iTRAQ8plex(Y)@15	missed K-L@1	0.00425511	2868.56	718.148	2868.56	718.147	4	13
31					0.17134	99	PPHIHPR	No iTRAQ8plex@N-term	cleaved N-P@N-term	0.0433772	852.515	427.265	852.472	427.243	2	10
32	32.33	tr|C5Z864|C5Z864_SORBI	Peroxidase OS=Sorghum bicolor GN=SORBI_010G232500 PE=3 SV=1	9	2	99	AHIPHAPDVAATLIR	iTRAQ8plex@N-term		-0.0114598	1885.07	629.365	1885.08	629.369	3	16	+
32					2	99	AVPGDADPSLDPLYAAK	iTRAQ8plex@N-term; iTRAQ8plex(K)@17		-0.00153295	2307.26	770.092	2307.26	770.093	3	19
32					2	99	EAEKDAAPNQTLR	iTRAQ8plex@N-term; iTRAQ8plex(K)@4	missed K-D@4	-0.0042854	2050.12	684.381	2050.13	684.383	3	14
32					2	99	GLFQSDAALITDAASK	iTRAQ8plex@N-term; iTRAQ8plex(K)@16		0.0133778	2215.24	739.422	2215.23	739.418	3	17
32					2	99	KALLEKECPGVVSCADILALAAR	iTRAQ8plex@N-term; iTRAQ8plex(K)@1; iTRAQ8plex(K)@6; Methylthio(C)@8; Methylthio(C)@14	cleaved I-K@N-term; missed K-A@1; missed K-E@6	0.224936	3374.1	675.827	3373.87	675.782	5	11
32					2	99	MGAIDVK	iTRAQ8plex@N-term; iTRAQ8plex(K)@7		-0.0243538	1340.77	671.393	1340.79	671.405	2	12
32					2	99	TFDLSYYR	iTRAQ8plex@N-term		0.015435	1367.72	684.866	1367.7	684.859	2	13
32					1.33724	98.27	DAAPNQTLR	iTRAQ8plex@N-term		-0.00994119	1288.69	645.354	1288.7	645.359	2	12
32					1.18709	97.5	RDGTVSIK	iTRAQ8plex@N-term; iTRAQ8plex(K)@8	missed R-D@1	0.027241	1482.93	495.316	1482.9	495.307	3	11
33	30.14	tr|C5Z0P5|C5Z0P5_SORBI	Uncharacterized protein OS=Sorghum bicolor GN=SORBI_009G055900 PE=4 SV=1	10	2	99	DSSDDAADK	iTRAQ8plex@N-term; iTRAQ8plex(K)@9	cleaved D-D@N-term	0.02165	1530.78	766.399	1530.76	766.388	2	12	-
33					2	99	FDILEILGK	iTRAQ8plex@N-term; iTRAQ8plex(K)@9	cleaved G-F@N-term	-0.00299953	1655.01	828.512	1655.01	828.513	2	15
33					2	99	HILELHVVADYYDDK	iTRAQ8plex@N-term; iTRAQ8plex(H)@6; iTRAQ8plex(K)@15		0.143728	2741.66	686.422	2741.52	686.386	4	16
33					2	99	HILELHVVADYYDDKK	iTRAQ8plex@N-term; iTRAQ8plex(Y)@12; iTRAQ8plex(K)@15; iTRAQ8plex(K)@16	missed K-K@15	0.172005	3173.99	635.805	3173.82	635.77	5	11
33					2	99	QLSHAATAASTMFQR	iTRAQ8plex@N-term		0.012762	1923.01	642.01	1922.99	642.005	3	18
33					2	99	TITVLAVANGDMGHLTGGHYSLGTLR	iTRAQ8plex@N-term; Deamidated(N)@9; iTRAQ8plex(Y)@20		-0.0162197	3262.74	816.693	3262.76	816.697	4	21
33					2	99	VSFIVDDAADSVKPVTYVK	iTRAQ8plex@N-term; iTRAQ8plex(K)@13; iTRAQ8plex(K)@19		0.0258302	2964.72	742.187	2964.69	742.181	4	14
33					2	99	VTTLATTNTNKK	iTRAQ8plex@N-term; Deamidated(N)@8; iTRAQ8plex(K)@11; iTRAQ8plex(K)@12	missed K-K@11	0.00624906	2204.32	735.781	2204.31	735.779	3	12
33					1.12494	97.14	SFAALLAADAK	iTRAQ8plex@N-term; iTRAQ8plex(K)@11		0.0361563	1685.03	562.685	1685	562.673	3	12
33					0.126679	96.52	KVFDAINGTK	iTRAQ8plex@N-term; iTRAQ8plex(K)@1; iTRAQ8plex(K)@10	cleaved A-K@N-term; missed K-V@1	-0.0237183	2004.19	669.071	2004.21	669.078	3	9
34	49.35	tr|C5Y1P1|C5Y1P1_SORBI	Uncharacterized protein OS=Sorghum bicolor GN=SORBI_005G098700 PE=4 SV=1	10	2	99	GDDLSGHSLR	iTRAQ8plex@N-term		0.00422413	1359.71	454.244	1359.7	454.242	3	13	+
34					2	99	GHGYSLPSSQSAADVADHLWNAHLGGRRRGVHRPFGDAAVDGIDFYIDNGAPDHYDELAR	iTRAQ8plex@N-term; Deamidated(N)@21; Deamidated(N)@49	cleaved G-G@N-term; missed R-R@27; missed R-R@28; missed R-G@29	0.36012	6804.62	973.096	6804.26	973.044	7	11
34					2	99	GILVLLSIGGGGHGYSLPSSQSAADVADHLWNAHLGGR	iTRAQ8plex@N-term; iTRAQ8plex(Y)@15		0.25959	4390.6	732.774	4390.34	732.731	6	14
34					2	99	GVHRPFGDAAVDGIDFYIDNGAPDHYDELAR	iTRAQ8plex@N-term; Deamidated(N)@20		0.005414	3706.76	927.698	3706.76	927.697	4	22
34					2	99	NYGGVVVWDR	iTRAQ8plex@N-term; iTRAQ8plex(Y)@2		0.0191548	1772	591.675	1771.98	591.668	3	14
34					2	99	RGVHRPFGDAAVDGIDFYIDNGAPDHYDELAR	iTRAQ8plex@N-term; Delta:H(2)C(2)(H)@4; Deamidated(N)@21	missed R-G@1	0.0112313	3888.89	973.229	3888.88	973.226	4	10
34					2	99	TGYSGVVK	iTRAQ8plex@N-term; iTRAQ8plex(K)@8		-0.0213805	1417.82	709.916	1417.84	709.927	2	12
34					2	99	YWRGDDLSGHSLR	iTRAQ8plex@N-term	missed R-G@3	-0.00886489	1864.94	622.654	1864.95	622.657	3	12
34					1.16115	99	KQTNKVTVFWGR	iTRAQ8plex@N-term; iTRAQ8plex(K)@1; iTRAQ8plex(K)@5	cleaved A-K@N-term; missed K-Q@1; missed K-V@5	-0.0223156	2375.4	594.857	2375.42	594.862	4	12
34					0.0305841	99	GVHRPFGDAAVDGID	iTRAQ8plex@N-term; Dehydrated(D)@15	cleaved D-F@C-term	0.0791771	1811.01	906.51	1810.93	906.471	2	13
35	37.82	tr|C5XIY1|C5XIY1_SORBI	Peroxidase OS=Sorghum bicolor GN=SORBI_003G152100 PE=3 SV=1	10	2	99	GCDASVLLSVNPAGGNTER	iTRAQ8plex@N-term; No Methylthio(C)@2; iTRAQ8plex(S)@5		-0.00647506	2467.29	823.437	2467.3	823.439	3	21	+
35					2	99	GFDVIDAAK	iTRAQ8plex@N-term; iTRAQ8plex(K)@9		-0.0169935	1542.87	772.442	1542.89	772.451	2	16
35					2	99	GPDSTAQVLIDGFRRKNLTVEDMVVLSGSHTIGR	iTRAQ8plex@N-term; Oxidation(P)@2; Deamidated(Q)@7; iTRAQ8plex(K)@16	cleaved L-G@N-term; missed R-R@14; missed R-K@15; missed K-N@16	1.10415	4294.4	859.888	4293.3	859.667	5	12
35					2	99	LLPLNLGLHFSDDQLIR	iTRAQ8plex@N-term; iTRAQ8plex(S)@11		0.0291985	2571.53	643.889	2571.5	643.882	4	20
35					2	99	MGNIDVK	iTRAQ8plex@N-term; iTRAQ8plex(K)@7		-0.0072689	1383.79	692.904	1383.8	692.908	2	12
35					2	99	SHCASFLATNR	iTRAQ8plex@N-term; No Methylthio(C)@3; iTRAQ8plex(S)@5		0.0691774	1814.04	605.688	1813.97	605.665	3	15
35					2	99	TVSCADIVAFAAR	iTRAQ8plex@N-term; iTRAQ8plex(S)@3; No Methylthio(C)@4		0.00425587	1931.08	644.701	1931.08	644.699	3	19
35					1.56864	99	LFYQVPAGR	iTRAQ8plex@N-term		0.00333916	1353.77	677.894	1353.77	677.893	2	12
35					0.208309	99	TVEDMVVLSGSHTIGR	iTRAQ8plex@N-term	cleaved L-T@N-term	-9.05801	1995	998.509	2004.06	1003.04	2	13
35					0.000434512	95.59	AAKAAVERSCPRTVSCADIVAFAAR	iTRAQ8plex@N-term; iTRAQ8plex(K)@3; Methylthio(C)@10; Methylthio(C)@16	cleaved D-A@N-term; missed K-A@3; missed R-S@8; missed R-T@12	-0.95382	3261.75	653.357	3262.7	653.548	5	12
36	41.37	tr|C5XB38|C5XB38_SORBI	Uncharacterized protein OS=Sorghum bicolor GN=SORBI_002G055600 PE=4 SV=1	10	2	99	ADNYGGFMIWER	iTRAQ8plex@N-term; iTRAQ8plex(Y)@4		0.00625533	2066.06	689.693	2066.05	689.691	3	16	+
36					2	99	ALDTGIFER	iTRAQ8plex@N-term		-0.00545695	1324.72	663.369	1324.73	663.372	2	15
36					2	99	FYVGMTASETTHGWVHPK	iTRAQ8plex@N-term; iTRAQ8plex(K)@18		-0.00898958	2655.36	664.848	2655.37	664.851	4	14
36					2	99	GGPGKPLHLTATPR	iTRAQ8plex@N-term; iTRAQ8plex(K)@5		-0.0229072	2009.18	670.733	2009.2	670.74	3	16
36					2	99	NKAEGTLR	iTRAQ8plex@N-term; iTRAQ8plex(K)@2	missed K-A@2	0.00261955	1495.9	499.639	1495.89	499.638	3	13
36					2	99	NVYYDVAPSVQK	iTRAQ8plex@N-term; iTRAQ8plex(Y)@3; iTRAQ8plex(Y)@4; iTRAQ8plex(K)@12		0.0217983	2598.53	650.64	2598.51	650.635	4	10
36					2	99	TGQVTVFWGR	iTRAQ8plex@N-term		1.02434	1454.82	728.419	1453.8	727.906	2	14
36					2	99	YHLDLSGHPIAGIGDDIK	iTRAQ8plex@N-term; iTRAQ8plex(Y)@1; iTRAQ8plex(K)@18		0.136793	2832.73	709.189	2832.59	709.155	4	15
36					0.00524306	99	IYDDADCEAYWHLAWDR	iTRAQ8plex@N-term; No Methylthio(C)@7; iTRAQ8plex(Y)@10		0.0507078	2749.36	688.346	2749.31	688.334	4	18
36					0.000869459	99	IYDDADCEAYWHLAWDRWTAAYPATR	iTRAQ8plex@N-term; No Methylthio(C)@7; iTRAQ8plex(Y)@10	missed R-W@17	0.0645976	3766.87	942.726	3766.81	942.709	4	15
37	21.83	tr|A0A1B6QIM7|A0A1B6QIM7_SORBI	Uncharacterized protein OS=Sorghum bicolor GN=SORBI_001G123300 PE=4 SV=1	8	2	99	DFHIGWFVDPLINGHYPQIMQDLVK	iTRAQ8plex@N-term; Deamidated(N)@13; iTRAQ8plex(Y)@16; iTRAQ8plex(K)@25		0.0336791	3895.12	780.032	3895.09	780.025	5	11	+
37					2	99	GMTPYINLYHYDLPLALEK	iTRAQ8plex@N-term; iTRAQ8plex(Y)@9; iTRAQ8plex(K)@19		0.0297793	3162.79	791.704	3162.76	791.696	4	18
37					2	99	GPSIWDSFAHVPGNIAGNQNGDVAVDQYHR	iTRAQ8plex@N-term; Deamidated(N)@20; iTRAQ8plex(Y)@28		-0.0187699	3829.88	766.984	3829.9	766.988	5	17
37					2	99	KYGGWLSAK	iTRAQ8plex@N-term; iTRAQ8plex(K)@1; iTRAQ8plex(K)@9	missed K-Y@1	-0.00426783	1921.15	641.391	1921.16	641.392	3	12
37					1.92082	99	SLNFDAYR	iTRAQ8plex@N-term		0.00997146	1288.68	645.348	1288.67	645.343	2	13
37					1.74473	99	YKEDVDLMK	iTRAQ8plex@N-term; iTRAQ8plex(K)@2; iTRAQ8plex(K)@9	missed K-E@2	0.0013817	2052.17	685.064	2052.17	685.064	3	12
37					1.55284	99	GANWLGGLSR	iTRAQ8plex@N-term		0.00204603	1333.74	667.879	1333.74	667.878	2	13
37					1.27572	99	INLYHYDLPLALEK	iTRAQ8plex@N-term; iTRAQ8plex(Y)@6; iTRAQ8plex(K)@14	cleaved Y-I@N-term	0.0289195	2613.56	654.397	2613.53	654.39	4	12
38	33.53	tr|A0A1B6QN00|A0A1B6QN00_SORBI	Uncharacterized protein OS=Sorghum bicolor GN=SORBI_001G360500 PE=4 SV=1	8	2	99	GMSVEDLVVLSGAHTVGR	iTRAQ8plex@N-term		-0.00774701	2130.13	711.052	2130.14	711.054	3	21	+
38					2	99	LVLDNANIPGWWEDKFEK	iTRAQ8plex@N-term; iTRAQ8plex(K)@15; iTRAQ8plex(K)@18	missed K-F@15	0.0150392	3085.72	772.436	3085.7	772.432	4	14
38					2	99	NVLSHTVLFTSDADLLTSAQTAK	iTRAQ8plex@N-term; iTRAQ8plex(K)@23		0.0370293	3039.71	760.934	3039.67	760.925	4	20
38					2	99	SPYYPLELGYYR	iTRAQ8plex@N-term; iTRAQ8plex(Y)@4; iTRAQ8plex(Y)@10	cleaved A-S@N-term	0.0056338	2432.36	609.096	2432.35	609.095	4	11
38					2	99	TGYQGQVR	iTRAQ8plex@N-term; iTRAQ8plex(Y)@3		0.0128793	1515.87	506.299	1515.86	506.295	3	11
38					1.95861	99	TSPPNNPSLR	iTRAQ8plex@N-term		-0.0124564	1385.74	693.88	1385.76	693.886	2	13
38					1.88606	99	DASYFLSGGK	iTRAQ8plex@N-term; iTRAQ8plex(K)@10		-0.0124718	1651.89	826.953	1651.9	826.959	2	18
38					1.34679	98.45	MASIEVK	iTRAQ8plex@N-term; iTRAQ8plex(K)@7		-0.00235199	1384.82	693.417	1384.82	693.418	2	12
39	40.74	tr|C5WVG9|C5WVG9_SORBI	Cysteine proteinase inhibitor OS=Sorghum bicolor GN=SORBI_001G324800 PE=3 SV=1	8	2	99	GEEQVVSGMR	iTRAQ8plex@N-term		0.0342318	1394.75	698.381	1394.71	698.364	2	18	+
39					2	99	HIQELGGWALGQAK	iTRAQ8plex@N-term; iTRAQ8plex(K)@14		0.00612113	2115.21	706.078	2115.21	706.076	3	15
39					2	99	KLASFTLASR	iTRAQ8plex@N-term; iTRAQ8plex(K)@1	missed K-L@1	-0.00663944	1701.03	568.018	1701.04	568.021	3	14
39					2	99	LYVDAADR	iTRAQ8plex@N-term		-0.00883739	1225.65	613.833	1225.66	613.838	2	14
39					2	99	RVVRGEEQVVSGMR	iTRAQ8plex@N-term	missed R-V@1; missed R-G@4	-0.00571945	1905.05	636.023	1905.05	636.025	3	18
39					2	99	VVRGEEQVVSGMR	iTRAQ8plex@N-term	missed R-G@3	-0.0117655	1748.94	583.987	1748.95	583.991	3	17
39					2	99	YRLYVDAADR	iTRAQ8plex@N-term; iTRAQ8plex(Y)@4	missed R-L@2	0.0682047	1849.1	617.374	1849.03	617.351	3	12
39					1.45593	98.84	LAANALR	iTRAQ8plex@N-term		0.00800499	1031.65	516.831	1031.64	516.827	2	12
40	11.95	tr|C5XWE5|C5XWE5_SORBI	Uncharacterized protein OS=Sorghum bicolor GN=SORBI_004G197600 PE=4 SV=1	8	2	99	ALDDSGYSK	iTRAQ8plex@N-term; iTRAQ8plex(K)@9		-0.00863639	1562.83	782.423	1562.84	782.427	2	15	+
40					2	99	DAAPSSLADIKK	iTRAQ8plex@N-term; iTRAQ8plex(K)@11; iTRAQ8plex(K)@12	missed K-K@11	-0.00704623	2127.26	710.094	2127.27	710.096	3	14
40					2	99	GANVDGVITDFPGTAHR	iTRAQ8plex@N-term		-0.924387	2029.12	677.382	2030.05	677.69	3	17
40					2	99	SQFASQVTTINDLK	iTRAQ8plex@N-term; iTRAQ8plex(K)@14		0.0127849	2159.22	720.746	2159.2	720.742	3	15
40					2	99	TFASGILVPK	iTRAQ8plex@N-term; iTRAQ8plex(K)@10		-0.0339531	1639.98	820.996	1640.01	821.013	2	15
40					2	99	YNLVYMIEENVR	iTRAQ8plex@N-term; iTRAQ8plex(Y)@1		0.00881713	2150.17	717.732	2150.17	717.729	3	17
40					1.67778	99	LSDFLTFAK	iTRAQ8plex@N-term; iTRAQ8plex(K)@9		-0.00231695	1648.96	825.489	1648.96	825.49	2	15
40					1.63827	99	APVIVAK	iTRAQ8plex@N-term; iTRAQ8plex(K)@7		0.0076709	1304.87	653.443	1304.86	653.439	2	12
41	75.31	tr|C6JSB7|C6JSB7_SORBI	Peroxidase OS=Sorghum bicolor GN=Sb0246s002010 PE=3 SV=1	12	2	99	DMVALSGAHTIGQARCTNFRDHIYNDTNVDGAFAR	iTRAQ8plex@N-term; Oxidation(M)@2; Oxidation(H)@9; Methylthio(C)@16; Oxidation(H)@22	missed R-C@15; missed R-D@20	1.04532	4235.01	1059.76	4233.97	1059.5	4	13	+
41					2	99	MGDITPLTGSAGEIR	Delta:H(2)C(2)@N-term; iTRAQ8plex(S)@10		-0.0202512	1846.96	924.485	1846.98	924.496	2	17
41					2	99	MGDITPLTGSAGEIRK	iTRAQ8plex@N-term; iTRAQ8plex(K)@16	missed R-K@15	0.00139029	2253.26	752.095	2253.26	752.094	3	19
41					2	99	PGLYSAVKPVVQSAIDSEKR	No iTRAQ8plex@N-term; iTRAQ8plex(K)@8; iTRAQ8plex(K)@19	cleaved C-P@N-term; missed K-R@19	-0.017938	2751.56	918.193	2751.57	918.199	3	18
41					2	99	RVGASIVR	iTRAQ8plex@N-term	missed R-V@1	0.0244586	1160.75	387.925	1160.73	387.917	3	12
41					2	99	SAVKPVVQSAIDSEKR	iTRAQ8plex@N-term; iTRAQ8plex(K)@4; iTRAQ8plex(K)@15	cleaved Y-S@N-term; missed K-R@15	-0.00625462	2625.55	657.395	2625.56	657.397	4	16
41					2	99	TRQSGCPSTSGTGDNNLAPLDLQTPTVFENDYYK	iTRAQ8plex@N-term; Deamidated(Q)@3; Methylthio(C)@6; iTRAQ8plex(K)@34	missed R-Q@2	0.0672488	4344.14	1087.04	4344.08	1087.03	4	14
41					0.632644	99	SAVENVCPGVVSCADILAIAAR	No iTRAQ8plex@N-term; Methylthio(C)@7; Oxidation(P)@8; Methylthio(C)@13		0.21574	2265.28	756.1	2265.06	756.028	3	12
41					0.395774	99	MGLLHSDQELFNGGATDALVQSYVSSQSAFFADFVTGMIK	iTRAQ8plex@N-term; Deamidated(N)@12; iTRAQ8plex(K)@40	cleaved N-M@N-term	0.0458831	4890.48	979.103	4890.43	979.094	5	15
41					0.119758	99	PLTGSAGEIRK	No iTRAQ8plex@N-term; iTRAQ8plex(K)@11	cleaved T-P@N-term; missed R-K@10	-0.00688562	1431.83	716.921	1431.84	716.925	2	15
41					0.00788851	98.56	AAQGLSQKDMVALSGAHTIGQARCTNFRDHIYNDTNVDGAFAR	iTRAQ8plex@N-term; iTRAQ8plex(K)@8; Methylthio(C)@24	cleaved F-A@N-term; missed K-D@8; missed R-C@23; missed R-D@28	2.62985	5276.24	1056.26	5273.61	1055.73	5	13
41					0.000434512	97.7	QKDMVALSGAHTIGQARCTNFRDHIYNDTNVDGAFAR	Propionamide@N-term; iTRAQ8plex(K)@2; Methylthio(C)@18	cleaved S-Q@N-term; missed K-D@2; missed R-C@17; missed R-D@22	0.0474133	4513.22	1129.31	4513.17	1129.3	4	13
42	21.46	tr|C5XHF1|C5XHF1_SORBI	Uncharacterized protein OS=Sorghum bicolor GN=SORBI_003G136200 PE=3 SV=1	10	2	99	GDVFVFPR	iTRAQ8plex@N-term		0.0173028	1239.71	620.862	1239.69	620.853	2	13	+
42					2	99	IDYAPGGQNPPHTHPR	iTRAQ8plex@N-term		-0.0111319	2060.04	687.687	2060.05	687.69	3	23
42					2	99	IGNGEVEHIK	Delta:H(2)C(2)@N-term; Deamidated(N)@3; iTRAQ8plex(K)@10		-0.0130719	1425.76	713.889	1425.78	713.896	2	16
42					2	99	PGGQNPPHTHPR	No iTRAQ8plex@N-term	cleaved A-P@N-term	-0.0152387	1293.62	647.816	1293.63	647.824	2	18
42					2	99	TLIKGDVFVFPR	iTRAQ8plex@N-term; iTRAQ8plex(K)@4	missed K-G@4	-0.00467464	1999.2	667.408	1999.21	667.41	3	16
42					1.35655	99	APGGQNPPHTHPR	No iTRAQ8plex@N-term	cleaved Y-A@N-term	0.00502462	1364.67	683.345	1364.67	683.342	2	15
42					1.23657	98.16	GLVHFQQNR	iTRAQ8plex@N-term		0.00707188	1401.79	468.269	1401.78	468.267	3	12
42					0.798603	99	PPHTHPR	No iTRAQ8plex@N-term	cleaved N-P@N-term	0.0335591	840.469	421.242	840.435	421.225	2	8
42					0.79588	99	GGQNPPHTHPR	No iTRAQ8plex@N-term	cleaved P-G@N-term	0.0506867	1196.63	599.323	1196.58	599.297	2	13
42					0.0814455	99	GQNPPHTHPR	No iTRAQ8plex@N-term	cleaved G-G@N-term	0.0489571	1139.61	570.811	1139.56	570.786	2	10
43	23.35	tr|A0A1B6PD28|A0A1B6PD28_SORBI	Uncharacterized protein OS=Sorghum bicolor GN=SORBI_008G113000 PE=4 SV=1	8	2	99	ADVVLAGHVHSYER	iTRAQ8plex@N-term		0.00891491	1855.99	619.672	1855.98	619.669	3	21	+
43					2	99	EASFGHATLEIK	iTRAQ8plex@N-term; iTRAQ8plex(K)@12		0.00594401	1910.08	637.7	1910.07	637.698	3	14
43					2	99	FGEKPDPEKMER	iTRAQ8plex@N-term; iTRAQ8plex(K)@4; iTRAQ8plex(K)@9	missed K-M@9	0.0225266	2374.33	594.59	2374.31	594.584	4	13
43					2	99	LASAHVVVLSSYSAYGK	iTRAQ8plex@N-term; iTRAQ8plex(K)@17		-0.00944607	2359.33	787.449	2359.34	787.453	3	14
43					2	99	NAAYQPWIWTAGNHELDFAPELGETTPFKPYTHR	iTRAQ8plex@N-term; iTRAQ8plex(K)@29; iTRAQ8plex(Y)@31		0.284518	4869.79	812.639	4869.51	812.592	6	12
43					2	99	THAYYSWHR	iTRAQ8plex@N-term		0.0912484	1523.85	508.957	1523.76	508.926	3	11
43					2	99	YYYAMGFGHTVR	iTRAQ8plex@N-term; iTRAQ8plex(Y)@3		-0.00577883	2072.07	691.697	2072.08	691.699	3	15
43					0.000434512	95.19	AGHVHSYER	No iTRAQ8plex@N-term; iTRAQ8plex(Y)@7	cleaved L-A@N-term	0.0540792	1358.75	680.384	1358.7	680.357	2	11
44	23.74	tr|C5WRN5|C5WRN5_SORBI	Peroxidase OS=Sorghum bicolor GN=SORBI_001G444500 PE=3 SV=1	6	2	99	FGAVGLDDTDLVALSGAHTFGR	iTRAQ8plex@N-term		0.00333439	2522.31	841.778	2522.31	841.776	3	28	+
44					2	99	GYPVVDAVK	iTRAQ8plex@N-term; iTRAQ8plex(K)@9		-0.0105098	1554.91	778.464	1554.92	778.469	2	14
44					2	99	ISVELSGGPR	iTRAQ8plex@N-term		-0.00797065	1317.75	659.881	1317.76	659.885	2	17
44					2	99	KAHEADVR	iTRAQ8plex@N-term; iTRAQ8plex(K)@1	missed K-A@1	0.0139531	1532.9	384.233	1532.89	384.229	4	12
44					2	99	RGTLQSDQELLSTPGAPTAPIVGR	iTRAQ8plex@N-term	missed R-G@1	-0.013855	2767.5	923.507	2767.51	923.512	3	22
44					1.72125	99	IYASLTR	iTRAQ8plex@N-term		0.00562531	1126.67	564.343	1126.67	564.34	2	12
45	29.06	tr|C5XIH4|C5XIH4_SORBI	Uncharacterized protein OS=Sorghum bicolor GN=SORBI_003G430100 PE=4 SV=1	10	2	99	LDPANDDHPSHDVYQGQMLVK	iTRAQ8plex@N-term; iTRAQ8plex(Y)@14; iTRAQ8plex(K)@21		-0.0214441	3290.69	823.68	3290.71	823.685	4	13	+
45					2	99	RGVLPNYAVIEQHYLDSK	iTRAQ8plex@N-term; iTRAQ8plex(K)@18	missed R-G@1	0.00857107	2709.51	678.386	2709.51	678.384	4	16
45					2	99	RLNPEIDGVTGR	iTRAQ8plex@N-term	missed R-L@1	0.00413891	1629.91	544.312	1629.91	544.311	3	15
45					2	99	VYFGDGAAYVDPDPGHSFQEIR	iTRAQ8plex@N-term		0.000433031	2743.32	915.447	2743.32	915.447	3	18
45					2	99	YLLDFHPLRPSFADHAR	iTRAQ8plex@N-term		0.125353	2358.38	590.602	2358.25	590.571	4	16
45					1.29243	98.48	SFDHMLGWMK	iTRAQ8plex@N-term; iTRAQ8plex(K)@10		0.0111031	1858.98	620.667	1858.97	620.663	3	11
45					0.958607	99	LFVHSGTSGGATSNNPTLLAEGYPQR	iTRAQ8plex@N-term; iTRAQ8plex(S)@13		-0.00156083	3281.72	821.438	3281.73	821.439	4	17
45					0.348722	99	GVLPNYAVIEQHYLDSK	iTRAQ8plex@N-term; iTRAQ8plex(Y)@13; iTRAQ8plex(K)@17		0.0158359	2857.63	715.414	2857.61	715.41	4	13
45					0.0675262	99	GTVVHAPTGPTPTSQYEHSSIPATVK	iTRAQ8plex@N-term; iTRAQ8plex(Y)@16; iTRAQ8plex(H)@18; iTRAQ8plex(K)@26		0.202163	3878.36	647.401	3878.16	647.367	6	14
45					0.0154727	97.34	PLRPSFADHAR	No iTRAQ8plex@N-term	cleaved H-P@N-term	0.0618016	1265.72	633.87	1265.66	633.839	2	11
46	44.3	tr|C5X1U2|C5X1U2_SORBI	Uncharacterized protein OS=Sorghum bicolor GN=SORBI_001G390300 PE=4 SV=1	7	2	99	DTDSEEELKEAFR	iTRAQ8plex@N-term; iTRAQ8plex(K)@9	missed K-E@9	0.0074348	2176.12	726.38	2176.11	726.378	3	14	-
46					2	99	EADVDGDGQINYEEFVK	iTRAQ8plex@N-term; iTRAQ8plex(K)@17		0.0208994	2535.28	846.101	2535.26	846.094	3	18
46					2	99	KDTDSEEELKEAFR	iTRAQ8plex@N-term; iTRAQ8plex(K)@1; iTRAQ8plex(K)@10	cleaved M-K@N-term; missed K-D@1; missed K-E@10	0.0157731	2608.43	653.114	2608.41	653.11	4	15
46					2	99	KMKDTDSEEELKEAFR	iTRAQ8plex@N-term; iTRAQ8plex(K)@1; iTRAQ8plex(K)@3; iTRAQ8plex(K)@12	missed K-M@1; missed K-D@3; missed K-E@12	0.135354	3171.89	793.979	3171.75	793.945	4	12
46					2	99	MKDTDSEEELKEAFR	iTRAQ8plex@N-term; iTRAQ8plex(K)@2; iTRAQ8plex(K)@11	missed K-D@2; missed K-E@11	0.00464696	2739.46	685.871	2739.45	685.87	4	16
46					2	99	VFDKDQNGFISAAELR	Delta:H(2)C(2)@N-term; iTRAQ8plex(K)@4; Deamidated(N)@7	missed K-D@4	0.019479	2140.13	714.384	2140.11	714.378	3	17
46					0.120904	99	EAFSLFDKDGDGCITTK	iTRAQ8plex@N-term; iTRAQ8plex(K)@8; Methylthio(C)@13; iTRAQ8plex(K)@17	missed K-D@8	1.99134	2806.44	936.487	2804.45	935.824	3	11
47	8.646	tr|C5XPK9|C5XPK9_SORBI	Uncharacterized protein OS=Sorghum bicolor GN=SORBI_003G205600 PE=4 SV=1	6	2	99	LADLAVLHLNSNR	iTRAQ8plex@N-term; Deamidated(N)@10		0.00699988	1739.99	581.004	1739.98	581.002	3	16	+
47					2	99	LHALHELDLSNNR	iTRAQ8plex@N-term; Deamidated(N)@11		0.0179519	1836	613.006	1835.98	613	3	16
47					2	99	LHALHELDLSNNRFVG	iTRAQ8plex@N-term; Deamidated(N)@12	cleaved G-G@C-term; missed R-F@13	0.157537	2139.3	714.106	2139.14	714.053	3	11
47					2	99	LRDAYVALQAWK	iTRAQ8plex@N-term; iTRAQ8plex(K)@12	missed R-D@2	-0.000315447	2041.19	681.405	2041.19	681.405	3	13
47					2	99	LRDAYVALQAWKR	iTRAQ8plex@N-term; iTRAQ8plex(K)@12	missed R-D@2; missed K-R@12	0.0061434	2197.3	733.441	2197.29	733.439	3	16
47					2	99	SIQQLDLGHNR	iTRAQ8plex@N-term		-0.00376121	1583.86	528.962	1583.87	528.964	3	14
48	16.22	tr|A0A1B6PNM7|A0A1B6PNM7_SORBI; tr|A0A1B6PNL9|A0A1B6PNL9_SORBI	Uncharacterized protein OS=Sorghum bicolor GN=SORBI_006G242000 PE=4 SV=1; Uncharacterized protein OS=Sorghum bicolor GN=SORBI_006G242000 PE=4 SV=1	7	2	99	GIDTESDYPYKGTDGR	iTRAQ8plex@N-term; iTRAQ8plex(K)@11	cleaved G-G@N-term; missed K-G@11	0.0804975	2381.28	596.326	2381.2	596.306	4	9	+
48					2	99	NIKDSSGK	iTRAQ8plex@N-term; iTRAQ8plex(K)@3; iTRAQ8plex(K)@8	missed K-D@3	-0.0139728	1760.04	587.688	1760.06	587.693	3	12
48					2	99	NSWGSSWGESGYIR	iTRAQ8plex@N-term; Deamidated(N)@1; iTRAQ8plex(S)@10		-0.00911344	2194.08	732.368	2194.09	732.371	3	15
48					2	99	TKGAVAEVK	iTRAQ8plex@N-term; iTRAQ8plex(K)@2; iTRAQ8plex(K)@9	missed K-G@2	-0.00247103	1814.14	605.72	1814.14	605.72	3	13
48					2	99	VVTIDSYEDVPANSEK	iTRAQ8plex@N-term; iTRAQ8plex(K)@16		-0.00512907	2373.25	792.09	2373.25	792.091	3	17
48					1.30103	98.54	GAVAEVK	iTRAQ8plex@N-term; iTRAQ8plex(K)@7		0.00527516	1280.8	641.406	1280.79	641.403	2	12
48					0.519993	99	EDLPESVDWR	iTRAQ8plex@N-term	cleaved N-E@N-term	-0.00835303	1548.76	775.389	1548.77	775.394	2	13
49	20.63	tr|A0A194YGY2|A0A194YGY2_SORBI	Uncharacterized protein OS=Sorghum bicolor GN=SORBI_010G027000 PE=4 SV=1	6	2	99	AGWGVMASHR	iTRAQ8plex@N-term; iTRAQ8plex(S)@8		0.0769251	1679	560.673	1678.92	560.647	3	11	-
49					2	99	IEEELGDAAVYAGAK	iTRAQ8plex@N-term; iTRAQ8plex(K)@15		0.0434158	2143.21	715.409	2143.16	715.395	3	16
49					2	99	KIPLYQHIANLAGNK	iTRAQ8plex@N-term; iTRAQ8plex(K)@1; iTRAQ8plex(K)@15	missed K-I@1	0.0192021	2591.59	648.904	2591.57	648.899	4	16
49					2	99	RAGWGVMASHR	iTRAQ8plex@N-term	missed R-A@1	0.0667021	1530.88	511.301	1530.81	511.279	3	17
49					1.88606	99	KYGQDATNVGDEGGFAPNIQENKEGLELLK	iTRAQ8plex@N-term; iTRAQ8plex(K)@1; iTRAQ8plex(K)@23; iTRAQ8plex(K)@30	missed K-Y@1; missed K-E@23	-0.00226587	4450.4	891.088	4450.41	891.088	5	13
49					1.69897	99	TLVLPVPAFNVINGGSHAGNK	iTRAQ8plex@N-term; Deamidated(N)@10; Deamidated(N)@13; iTRAQ8plex(K)@21		0.016472	2714.54	905.853	2714.52	905.848	3	12
50	28.52	tr|C5XX83|C5XX83_SORBI	Uncharacterized protein OS=Sorghum bicolor GN=SORBI_004G208700 PE=3 SV=1	7	2	99	DAFLAAAGYYPSFGR	iTRAQ8plex@N-term; iTRAQ8plex(Y)@10		0.00476923	2213.18	738.733	2213.17	738.732	3	18	+
50					2	99	EIAAFFGNANHETIK	iTRAQ8plex@N-term; iTRAQ8plex(K)@15		-0.0070341	2269.22	757.415	2269.23	757.418	3	15
50					2	99	GPLQISWNYNYGPAGQSIGFDGLGDPDAVAR	iTRAQ8plex@N-term; iTRAQ8plex(Y)@11		0.0433367	3842.99	961.755	3842.95	961.744	4	21
50					2	99	TGTVDDSKR	iTRAQ8plex@N-term; iTRAQ8plex(K)@8	missed K-R@8	0.00709454	1585.9	529.639	1585.89	529.637	3	16
50					1.95861	99	TGTVDDSK	iTRAQ8plex@N-term; iTRAQ8plex(K)@8		-0.0326707	1429.75	715.885	1429.79	715.901	2	13
50					1.67778	99	SAVVAFR	iTRAQ8plex@N-term		0.00442534	1052.63	527.324	1052.63	527.322	2	12
50					0.0213631	97.46	FGNANHETIK	No iTRAQ8plex@N-term; iTRAQ8plex(K)@10	cleaved F-F@N-term	-0.00925464	1433.75	717.881	1433.76	717.886	2	12
51	28.57	tr|A0A1B6QGB6|A0A1B6QGB6_SORBI	Uncharacterized protein OS=Sorghum bicolor GN=SORBI_002G416800 PE=4 SV=1	6	2	99	DSTTASKDNAER	iTRAQ8plex@N-term; iTRAQ8plex(K)@7	missed K-D@7	-0.0138756	1901.98	635	1901.99	635.004	3	12	+
51					2	99	GFSVIDSIK	iTRAQ8plex@N-term; iTRAQ8plex(K)@9		-0.02139	1572.91	787.463	1572.93	787.474	2	15
51					2	99	GLLHSDQQLFNGGSTDSTVR	iTRAQ8plex@N-term; Deamidated(N)@11		-0.00916956	2436.21	813.077	2436.22	813.08	3	20
51					2	99	RDSTTASKDNAER	iTRAQ8plex@N-term; iTRAQ8plex(K)@8	missed R-D@1; missed K-D@8	0.00244392	2058.09	515.531	2058.09	515.53	4	14
51					2	99	SAVTAAVNNEAR	iTRAQ8plex@N-term; iTRAQ8plex(S)@1		0.00801522	1810.02	604.349	1810.02	604.346	3	14
51					0.305395	99	DSVVALGGPSWTVLVGR	iTRAQ8plex@N-term; iTRAQ8plex(S)@2		-0.00681357	2320.33	774.451	2320.34	774.453	3	18
52	17.93	tr|C5XIK1|C5XIK1_SORBI	Uncharacterized protein OS=Sorghum bicolor GN=SORBI_003G432700 PE=4 SV=1	6	2	99	DGNLVLLDAR	iTRAQ8plex@N-term		0.00335141	1388.8	695.405	1388.79	695.404	2	15	+
52					2	99	LEHDGHLR	iTRAQ8plex@N-term		0.0523417	1279.75	427.589	1279.69	427.572	3	12
52					2	99	LYLTVADDSLSAYVDAKPPQR	iTRAQ8plex@N-term; iTRAQ8plex(K)@17		-0.00582436	2929.6	977.539	2929.6	977.541	3	18
52					2	99	WANTDASLPHHVTYADGSVAR	iTRAQ8plex@N-term		0.00903638	2571.29	643.829	2571.28	643.827	4	17
52					2	99	YYHLGFSK	iTRAQ8plex@N-term; iTRAQ8plex(Y)@1; iTRAQ8plex(K)@8		0.0924901	1926.21	482.559	1926.11	482.536	4	10
52					1.49485	99	SATGAVVWSSGTAGR	iTRAQ8plex@N-term; iTRAQ8plex(S)@10		-0.00484317	2014.1	672.374	2014.11	672.376	3	16
53	14.92	tr|C5Z6U1|C5Z6U1_SORBI	Uncharacterized protein OS=Sorghum bicolor GN=SORBI_010G209900 PE=4 SV=1	6	2	99	AWLVQSIPTDMPHLR	iTRAQ8plex@N-term		0.0037207	2067.13	690.05	2067.12	690.049	3	13	+
53					2	99	KSTQEHYLSYLSFAPPEVTFGK	iTRAQ8plex@N-term; iTRAQ8plex(K)@1; iTRAQ8plex(Y)@10; iTRAQ8plex(K)@22	missed K-S@1	0.173356	3745.25	750.058	3745.08	750.023	5	13
53					2	99	QAWDKEWQVSR	iTRAQ8plex@N-term; iTRAQ8plex(K)@5	missed K-E@5	0.00950285	2040.11	681.044	2040.1	681.041	3	13
53					2	99	SGDYGFSESDMKR	iTRAQ8plex@N-term; iTRAQ8plex(K)@12	missed K-R@12	0.0104042	2086.04	696.352	2086.03	696.349	3	12
53					2	99	STQEHYLSYLSFAPPEVTFGK	iTRAQ8plex@N-term; iTRAQ8plex(Y)@9; iTRAQ8plex(K)@21		0.00636398	3312.79	829.204	3312.78	829.202	4	18
53					1.48149	99	FQADEQGWVDTINSVK	iTRAQ8plex@N-term; iTRAQ8plex(K)@16		0.025137	2444.3	815.776	2444.28	815.767	3	14
54	54.15	tr|C5XYY5|C5XYY5_SORBI	Peroxidase OS=Sorghum bicolor GN=SORBI_004G105100 PE=3 SV=1	9	2	99	DLVALSGAHTIGAAR	iTRAQ8plex@N-term		-0.0054038	1754.99	586.004	1754.99	586.005	3	19	+
54					2	99	GFEVIDAIK	iTRAQ8plex@N-term; iTRAQ8plex(K)@9		-0.000331966	1598.95	800.482	1598.95	800.482	2	12
54					2	99	SQVEAACPGTVSCADILALAAR	iTRAQ8plex@N-term; Methylthio(C)@7; Methylthio(C)@13		-0.150788	2541.09	848.036	2541.24	848.086	3	12
54					2	99	TASQSAANSNLPSPSSSAAALVSAFASK	iTRAQ8plex@N-term; iTRAQ8plex(S)@17; iTRAQ8plex(K)@28		0.0159369	3533.93	884.489	3533.91	884.485	4	16
54					1.42022	99	NGAAFSSDFVTAIVK	iTRAQ8plex@N-term; Deamidated(N)@1; iTRAQ8plex(K)@15		0.0170397	2135.19	712.737	2135.17	712.731	3	17
54					1.37675	99	NAAPNANSLR	iTRAQ8plex@N-term; Deamidated(N)@5		0.00758118	1331.72	666.866	1331.71	666.862	2	15
54					0.366532	99	SGMAAAVQQEPR	iTRAQ8plex@N-term; iTRAQ8plex(S)@1		-0.00263242	1852.01	618.343	1852.01	618.344	3	13
54					0.0670192	98.38	MGNISPLTGSSGEIR	iTRAQ8plex@N-term; iTRAQ8plex(S)@11		-0.00279795	2126.16	709.727	2126.16	709.728	3	13
54					0.000434512	97.73	GLLHSDQELFGAGVVDSVT	iTRAQ8plex@N-term	cleaved F-G@N-term; cleaved T-A@C-term	-7.14705	2240.02	1121.02	2247.17	1124.59	2	14
55	19.78	tr|C5YVJ8|C5YVJ8_SORBI	Uncharacterized protein OS=Sorghum bicolor GN=SORBI_009G232200 PE=4 SV=1	8	2	99	ALKDEQFSEFK	iTRAQ8plex@N-term; iTRAQ8plex(K)@3; iTRAQ8plex(K)@11	missed K-D@3	0.00417421	2253.28	752.101	2253.28	752.1	3	14	+
55					2	99	DTSTSDDQK	iTRAQ8plex@N-term; iTRAQ8plex(K)@9	cleaved D-D@N-term	-0.0169983	1603.8	802.906	1603.82	802.915	2	14
55					2	99	KAPATAK	iTRAQ8plex@N-term; iTRAQ8plex(K)@1; Oxidation(P)@3; iTRAQ8plex(K)@7	cleaved T-K@N-term; missed K-A@1	-0.00282547	1614.02	539.014	1614.02	539.015	3	12
55					2	99	VNTQGSGHDGPYK	iTRAQ8plex@N-term; iTRAQ8plex(K)@13		0.00454079	1967.04	656.686	1967.03	656.685	3	15
55					2	99	VNTQGSGHDGPYKYDIK	iTRAQ8plex@N-term; iTRAQ8plex(Y)@12; iTRAQ8plex(K)@13; iTRAQ8plex(K)@17	missed K-Y@13	0.124436	3094.84	619.975	3094.71	619.95	5	13
55					0.866461	99	AATTKAPATAK	iTRAQ8plex@N-term; iTRAQ8plex(K)@5; Oxidation(P)@7; iTRAQ8plex(K)@11	missed K-A@5	-0.00706976	1958.19	653.736	1958.19	653.738	3	12
55					0.00788851	96.48	QLLHDTR	iTRAQ8plex@N-term; iTRAQ8plex(T)@6		0.0560472	1489.94	497.654	1489.88	497.635	3	11
55					0.00348833	96.46	TTKAPATAK	iTRAQ8plex@N-term; iTRAQ8plex(K)@3; Oxidation(P)@5; iTRAQ8plex(K)@9	cleaved A-T@N-term; missed K-A@3	-0.00507203	1816.11	606.379	1816.12	606.38	3	12
56	28.63	tr|C5YJ56|C5YJ56_SORBI	Uncharacterized protein OS=Sorghum bicolor GN=SORBI_007G214700 PE=4 SV=1	6	2	99	HVDLADLLSVAGPFHTFLDYLQK	iTRAQ8plex@N-term; iTRAQ8plex(T)@16; iTRAQ8plex(K)@23		0.0301252	3510.99	878.756	3510.96	878.748	4	16	+
56					2	99	ISSSVYSTRPVAVYEVNK	iTRAQ8plex@N-term; iTRAQ8plex(K)@18		-0.012115	2606.44	869.821	2606.45	869.825	3	15
56					2	99	SLLLYHAFPK	iTRAQ8plex@N-term; iTRAQ8plex(Y)@5; iTRAQ8plex(K)@10		-0.0145856	2100.27	701.098	2100.29	701.103	3	12
56					1.92082	99	DSAFAALK	iTRAQ8plex@N-term; iTRAQ8plex(K)@8		-0.0133957	1429.83	715.92	1429.84	715.927	2	13
56					1.49485	99	VLLPMQIFK	iTRAQ8plex@N-term; iTRAQ8plex(K)@9		0.00955729	1696.07	849.041	1696.06	849.036	2	14
56					1.02228	97.45	SMWSNPK	iTRAQ8plex@N-term; iTRAQ8plex(K)@7		0.0009141	1456.8	729.406	1456.8	729.405	2	12
57	14.21	tr|C5Y8Y2|C5Y8Y2_SORBI	Uncharacterized protein OS=Sorghum bicolor GN=SORBI_006G235600 PE=4 SV=1	5	2	99	LGIPLYEWWSEALHGVSYVGPGTR	iTRAQ8plex@N-term; iTRAQ8plex(H)@14		0.0213748	3294.79	824.704	3294.77	824.699	4	14	+
57					2	99	MRPDASTGYPGR	iTRAQ8plex@N-term		0.00743651	1610.82	537.948	1610.81	537.945	3	15
57					2	99	NSGALPLSASSIK	iTRAQ8plex@N-term; iTRAQ8plex(K)@13		0.021518	1852.11	618.377	1852.09	618.37	3	13
57					2	99	VGFLVDK	iTRAQ8plex@N-term; iTRAQ8plex(K)@7		-0.00578425	1384.85	693.431	1384.85	693.434	2	10
57					1.92082	99	LSESDVDR	iTRAQ8plex@N-term		0.0113468	1223.64	612.828	1223.63	612.822	2	14
58	25.42	tr|C5XHP8|C5XHP8_SORBI	Uncharacterized protein OS=Sorghum bicolor GN=SORBI_003G419400 PE=3 SV=1	7	2	99	APVLLPVAK	iTRAQ8plex@N-term; iTRAQ8plex(K)@9	cleaved A-A@N-term	-0.00350486	1515	758.506	1515	758.508	2	12	+
58					2	99	GDGVAVFGTR	iTRAQ8plex@N-term		0.00488987	1281.7	641.859	1281.7	641.857	2	15
58					2	99	KQLGFAK	iTRAQ8plex@N-term; iTRAQ8plex(K)@1; iTRAQ8plex(K)@7	missed K-Q@1	-0.00145166	1703.08	568.702	1703.09	568.703	3	12
58					2	99	SGGRGDGVAVFGTR	iTRAQ8plex@N-term	missed R-G@4	-0.000297937	1638.87	547.299	1638.87	547.299	3	15
58					2	99	VPYTALRPDVYRPVVEAFDR	iTRAQ8plex@N-term		0.015566	2666.46	667.623	2666.45	667.619	4	15
58					0.20621	98.87	DAATSLYTIPTR	iTRAQ8plex@N-term; iTRAQ8plex(Y)@7		-0.00949005	1916.07	639.698	1916.08	639.702	3	14
58					0.000434512	99	DGAHHVIDLAGPLLWSTCDHIPAK	iTRAQ8plex@N-term; iTRAQ8plex(S)@16; No Methylthio(C)@18; iTRAQ8plex(K)@24		0.183387	3478.08	870.527	3477.9	870.481	4	16
59	28.28	tr|C5WSE5|C5WSE5_SORBI	Uncharacterized protein OS=Sorghum bicolor GN=SORBI_001G300400 PE=3 SV=1	7	2	99	AETVIITDMNYYPVSK	iTRAQ8plex@N-term; iTRAQ8plex(K)@16		0.0207626	2451.34	818.12	2451.32	818.113	3	16	+
59					2	99	HSGIIDIEFTR	iTRAQ8plex@N-term		0.00441272	1590.87	531.298	1590.87	531.296	3	16
59					2	99	NVIPANWRPNTFYR	iTRAQ8plex@N-term; iTRAQ8plex(Y)@13		0.0278522	2355.33	589.841	2355.31	589.834	4	13
59					2	99	YHFDLSGTAFGR	iTRAQ8plex@N-term; Delta:H(2)C(2)(H)@2		0.0258443	1699.89	567.637	1699.86	567.628	3	12
59					1.09152	99	LAKPGLNDKLR	iTRAQ8plex@N-term; iTRAQ8plex(K)@3; Deamidated(N)@7; iTRAQ8plex(K)@9	missed K-L@9	-0.0187707	2137.32	713.446	2137.34	713.452	3	12
59					0.58336	98.01	LAKPGLNDK	iTRAQ8plex@N-term; iTRAQ8plex(K)@3; Deamidated(N)@7; iTRAQ8plex(K)@9		-0.00762316	1868.14	623.721	1868.15	623.724	3	12
59					0.0540393	95.35	AAVYWGPWQK	iTRAQ8plex@N-term; iTRAQ8plex(K)@10	cleaved D-A@N-term	-0.00149877	1813.01	605.345	1813.01	605.345	3	11
60	14.39	tr|C5XHP7|C5XHP7_SORBI	Uncharacterized protein OS=Sorghum bicolor GN=SORBI_003G419300 PE=4 SV=1	6	2	99	APTSTTPGGKPLVTAITR	iTRAQ8plex@N-term; iTRAQ8plex(K)@10	cleaved A-A@N-term	0.00973122	2375.41	792.81	2375.4	792.807	3	15	+
60					2	99	PGGKPLVTAITR	No iTRAQ8plex@N-term; iTRAQ8plex(K)@4	cleaved T-P@N-term	-0.00865671	1512.92	757.468	1512.93	757.472	2	17
60					2	99	TGHGVADEDDPFR	iTRAQ8plex@N-term		0.0106129	1718.83	573.95	1718.82	573.946	3	17
60					1.95861	99	QLGFSGLLFGR	iTRAQ8plex@N-term		0.00437236	1497.87	749.94	1497.86	749.938	2	15
60					0.9914	97.35	AHPYNPFAR	iTRAQ8plex@N-term		0.0069393	1375.74	459.586	1375.73	459.584	3	11
60					0.68403	99	SWLALPAQVAR	iTRAQ8plex@N-term; iTRAQ8plex(S)@1		-0.00484988	1819.09	607.37	1819.09	607.372	3	12
61	34	tr|C5YK12|C5YK12_SORBI	Uncharacterized protein OS=Sorghum bicolor GN=SORBI_007G100600 PE=4 SV=1	6	2	99	APAQPDALAK	iTRAQ8plex@N-term; iTRAQ8plex(K)@10		0.0282769	1588.97	795.491	1588.94	795.477	2	17	+
61					2	99	LLLVVMSDK	iTRAQ8plex@N-term; iTRAQ8plex(K)@9		-0.00749097	1625	813.506	1625	813.51	2	16
61					2	99	LLLVVMSDKHGR	iTRAQ8plex@N-term; iTRAQ8plex(K)@9	missed K-H@9	-0.00067986	1975.19	659.403	1975.19	659.403	3	16
61					2	99	RDFVVGGANDAWK	iTRAQ8plex@N-term; Deamidated(N)@9; iTRAQ8plex(K)@13	cleaved A-R@N-term; missed R-D@1	0.00979524	2043.11	682.044	2043.1	682.041	3	15
61					2	99	SGPYYFVGGAPGSCQKGER	iTRAQ8plex@N-term; iTRAQ8plex(S)@13; No Methylthio(C)@14; iTRAQ8plex(K)@16	missed K-G@16	0.0101027	2871.52	718.888	2871.51	718.885	4	15
61					0.166216	99	ADAGAGAATVPLSR	iTRAQ8plex@N-term; iTRAQ8plex(S)@13		-0.0257059	1864.04	622.353	1864.06	622.362	3	15
62	21.79	tr|C5WZU7|C5WZU7_SORBI	Uncharacterized protein OS=Sorghum bicolor GN=SORBI_001G516000 PE=3 SV=1	5	2	99	GPIQLTHEYNYR	iTRAQ8plex@N-term		0.00457918	1793.94	598.988	1793.94	598.986	3	10	+
62					2	99	GQSTDAAK	iTRAQ8plex@N-term; iTRAQ8plex(K)@8		0.0135161	1384.79	693.403	1384.78	693.396	2	9
62					2	99	GQSTDAAKDR	iTRAQ8plex@N-term; iTRAQ8plex(K)@8	missed K-D@8	0.0202243	1655.93	552.982	1655.91	552.976	3	13
62					2	99	KQGVWSIITRPMFQSMLSHR	iTRAQ8plex@N-term; iTRAQ8plex(K)@1	cleaved A-K@N-term; missed K-Q@1	0.0156049	3009.68	753.427	3009.66	753.423	4	13
62					2	99	VKEQNPTDPPYYGR	iTRAQ8plex@N-term; iTRAQ8plex(K)@2	missed K-E@2	-0.0023387	2271.21	758.077	2271.21	758.078	3	13
63	20.72	tr|C5XBP7|C5XBP7_SORBI	Uncharacterized protein OS=Sorghum bicolor GN=SORBI_002G343600 PE=4 SV=1	6	2	99	DDAHDEINTVDLSHNK	iTRAQ8plex@N-term; iTRAQ8plex(S)@13; iTRAQ8plex(K)@16		0.141003	2734.57	684.65	2734.43	684.615	4	13	+
63					2	99	HNQLTGTIPAGLVQGQFR	iTRAQ8plex@N-term		0.00595641	2240.24	747.754	2240.23	747.752	3	16
63					2	99	LTGDPSHLFVAGR	iTRAQ8plex@N-term	cleaved R-P@C-term	0.0129645	1672.93	558.652	1672.92	558.647	3	12
63					2	99	LTGDPSHLFVAGRPIGK	iTRAQ8plex@N-term; iTRAQ8plex(K)@17		-0.00269677	2372.38	791.799	2372.38	791.8	3	14
63					2	99	LVFPPELTYLDLSHNHIR	iTRAQ8plex@N-term		0.0385024	2467.39	617.855	2467.35	617.846	4	17
63					0.0186345	96.67	FVAGRPIGK	No iTRAQ8plex@N-term; iTRAQ8plex(K)@9	cleaved L-F@N-term	-0.0232377	1247.74	624.879	1247.77	624.89	2	12
64	32.29	cont23; cont143	gi494360 | pdb 1MCT A Chain A, Trypsin (E.C.3.4.21.4) Complexed With Inhibitor From Bitter Gourd [Sus scrofa (Contaminant)]; pdb1FNI_A A Chain A, Crystal Structure Of Porcine Beta Trypsin With 0.01 percent Polydocanol [Sus scrofa (contaminant)]	7	2	99	IITHPNFNGNTLDNDIMLIK	iTRAQ8plex@N-term; Deamidated(N)@8; iTRAQ8plex(K)@20		0.00399004	2891.57	723.9	2891.57	723.899	4	17
64					2	99	LGEHNIDVLEGNEQFINAAK	No iTRAQ8plex@N-term; Delta:H(2)C(2)(H)@4; iTRAQ8plex(K)@20		0.0113945	2540.33	847.784	2540.32	847.78	3	17
64					2	99	LSSPATLNSR	iTRAQ8plex@N-term; Deamidated(N)@8; iTRAQ8plex(S)@9		0.012706	1653.96	552.329	1653.95	552.324	3	15
64					2	99	SQWVVSAAHCYKSR	iTRAQ8plex@N-term; Methylthio(C)@10; iTRAQ8plex(K)@12; Dehydrated(S)@13	cleaved N-S@N-term; missed K-S@12	0.162717	2257.33	565.341	2257.17	565.3	4	11
64					2	99	VATVSLPR	iTRAQ8plex@N-term		-0.00808525	1145.7	573.857	1145.71	573.861	2	13
64					0.00130484	99	LGEHNIDVLEGNEQFINAA	iTRAQ8plex@N-term; Dehydrated(E)@10	cleaved A-K@C-term	0.00312947	2368.2	790.407	2368.2	790.406	3	11
64					0.000434512	98.46	LGEHNIDVLEGNEQ	iTRAQ8plex@N-term; Dehydrated(E)@13	cleaved Q-F@C-term	0.00158955	1851.93	926.972	1851.93	926.971	2	12
65	13.08	tr|A0A1B6PKE9|A0A1B6PKE9_SORBI	Uncharacterized protein OS=Sorghum bicolor GN=SORBI_006G056300 PE=4 SV=1	5	2	99	AQIDPHDYFR	iTRAQ8plex@N-term		0.00338818	1564.8	522.606	1564.79	522.605	3	11	+
65					2	99	DMYAFMEPHVSK	iTRAQ8plex@N-term; iTRAQ8plex(S)@11; iTRAQ8plex(K)@12		0.0202497	2366.27	592.576	2366.25	592.571	4	11
65					2	99	IGSVAESDTPFPHR	iTRAQ8plex@N-term		0.00302177	1815.95	606.322	1815.94	606.321	3	17
65					2	99	KYGVAADHVVDALLVDAR	iTRAQ8plex@N-term; iTRAQ8plex(K)@1	missed K-Y@1	0.00373793	2519.44	840.819	2519.43	840.818	3	16
65					2	99	VLDRDGMGADVFWAIR	iTRAQ8plex@N-term	missed R-D@4	0.0167454	2124.13	709.049	2124.11	709.044	3	14
66	21.4	tr|C5XT36|C5XT36_SORBI	Endoglucanase OS=Sorghum bicolor GN=Sb24P17cg_130 PE=3 SV=1		2	99	AAAAAPHALYVQVADPNRDHQCWERPEDMDTPR	iTRAQ8plex@N-term; iTRAQ8plex(H)@20; Methylthio(C)@22; Dethiomethyl(M)@29	missed R-D@18	2.28936	4338.4	724.074	4336.11	723.693	6	14	-
66					2	99	RYPRHVHHRGASMPSVRDHPARIACDEGFRYLHSSDPDANVLVGAVVGGPDGSDAFTDSR	iTRAQ8plex@N-term; Oxidation(M)@13; Methylthio(C)@25	cleaved A-R@N-term; missed R-Y@1; missed R-H@4; missed R-G@9; missed R-D@17; missed R-I@22; missed R-Y@30	1.31294	6876.62	983.381	6875.31	983.194	7	13
66					2	99	WGADYLLK	iTRAQ8plex@N-term; iTRAQ8plex(K)@8		-0.000260675	1572.91	787.463	1572.91	787.464	2	12
66					2	99	YLHSSDPDANVLVGAVVGGPDGSDAFTDSR	iTRAQ8plex@N-term; iTRAQ8plex(Y)@1; iTRAQ8plex(S)@5		0.19258	3930.21	983.559	3930.02	983.511	4	20
66					1.74473	99	ALLFFEAQR	iTRAQ8plex@N-term		0.00248383	1397.8	699.907	1397.8	699.906	2	13
67	24.52	tr|C5Y587|C5Y587_SORBI	Uncharacterized protein OS=Sorghum bicolor GN=SORBI_005G049800 PE=4 SV=2	5	2	99	HLTAGFIR	iTRAQ8plex@N-term; iTRAQ8plex(T)@3		0.0627025	1521.99	508.336	1521.92	508.315	3	12	-
67					2	99	LSAPGQGGKEHYFK	iTRAQ8plex@N-term; iTRAQ8plex(K)@9; iTRAQ8plex(K)@14	missed K-E@9	-4.13399	2426.24	607.568	2430.38	608.602	4	12
67					2	99	MWVFATDKPISSTHPGGAR	iTRAQ8plex@N-term; iTRAQ8plex(K)@8; iTRAQ8plex(S)@11		0.15228	2969.78	743.453	2969.63	743.415	4	15
67					2	99	RLSAPGQGGKEHYFK	iTRAQ8plex@N-term; iTRAQ8plex(K)@10; iTRAQ8plex(K)@15	missed R-L@1; missed K-E@10	0.116516	2586.6	647.656	2586.48	647.627	4	13
67					1.34679	99	WKNVAIYTK	iTRAQ8plex@N-term; iTRAQ8plex(K)@2; iTRAQ8plex(K)@9	missed K-N@2	-0.00102274	2034.24	679.087	2034.24	679.087	3	12
68	14.74	tr|C5YBH7|C5YBH7_SORBI	Uncharacterized protein OS=Sorghum bicolor GN=SORBI_006G135500 PE=4 SV=1	5	2	99	FEVQTPTGTPRPR	iTRAQ8plex@N-term		-0.0070761	1788.97	597.331	1788.98	597.334	3	11	+
68					2	99	GDCTAHSVEYSVASNTFR	iTRAQ8plex@N-term; No Methylthio(C)@3; iTRAQ8plex(T)@4		-0.0120439	2551.25	851.423	2551.26	851.427	3	24
68					2	99	LLQSSVGVSGMHMQLLHNDR	iTRAQ8plex@N-term		0.0182139	2525.33	632.341	2525.31	632.336	4	16
68					2	99	SVVSVTMVAPSFTTHSFAQNQR	iTRAQ8plex@N-term		-0.0096754	2697.38	900.132	2697.39	900.136	3	18
68					0.455932	99	MYHSSAVLLR	iTRAQ8plex@N-term; iTRAQ8plex(S)@5		-0.000872903	1784.02	595.681	1784.02	595.682	3	12
69	30.13	tr|A0A1B6Q9F4|A0A1B6Q9F4_SORBI	Uncharacterized protein OS=Sorghum bicolor GN=SORBI_002G057900 PE=4 SV=1	5	2	99	AIAPLFVEHAK	iTRAQ8plex@N-term; iTRAQ8plex(K)@11		-0.0113449	1803.08	602.032	1803.09	602.036	3	14	-
69					2	99	IEAMPTFHFIK	iTRAQ8plex@N-term; iTRAQ8plex(K)@11		0.00927351	1941.11	648.044	1941.1	648.041	3	11
69					2	99	VDVDELKEVTAEYK	iTRAQ8plex@N-term; iTRAQ8plex(K)@7; iTRAQ8plex(K)@14	missed K-E@7	0.00829025	2549.44	638.368	2549.44	638.366	4	13
69					1.58503	99	KDELLALIQK	iTRAQ8plex@N-term; iTRAQ8plex(K)@1; iTRAQ8plex(K)@10	missed K-D@1	-0.00751359	2082.31	695.111	2082.32	695.113	3	12
69					1.42022	99	AIAPLFVEHAKK	iTRAQ8plex@N-term; iTRAQ8plex(K)@11; iTRAQ8plex(K)@12	missed K-K@11	0.0161302	2235.4	559.858	2235.39	559.854	4	15
70	31.45	tr|C5XX52|C5XX52_SORBI	Glyceraldehyde-3-phosphate dehydrogenase OS=Sorghum bicolor GN=SORBI_004G205100 PE=3 SV=1	6	2	99	VINDKFGIVEGLMTTVHAITATQK	iTRAQ8plex@N-term; iTRAQ8plex(K)@5; iTRAQ8plex(K)@24	missed K-F@5	0.0568266	3498.06	700.62	3498	700.608	5	17	-
70					2	99	YDTVHGQWK	iTRAQ8plex@N-term; iTRAQ8plex(K)@9		0.00943906	1740.95	581.324	1740.94	581.321	3	12
70					1.50864	99	SATYDEIK	iTRAQ8plex@N-term; iTRAQ8plex(K)@8		-0.0122509	1533.84	767.926	1533.85	767.932	2	14
70					1.48149	99	AAVKAEAEGSLK	iTRAQ8plex@N-term; iTRAQ8plex(K)@4; iTRAQ8plex(K)@12	missed K-A@4	-0.0394278	2085.22	696.08	2085.26	696.093	3	12
70					0.954677	97.52	LTGMAFR	iTRAQ8plex@N-term		0.00170661	1098.62	550.316	1098.62	550.315	2	12
70					0.703335	98.83	VLPVLNGK	iTRAQ8plex@N-term; Deamidated(N)@6; iTRAQ8plex(K)@8		-0.00958182	1447.91	724.964	1447.92	724.968	2	13
71	11.05	tr|C5WN99|C5WN99_SORBI	Uncharacterized protein OS=Sorghum bicolor GN=SORBI_001G261600 PE=3 SV=1	5	2	99	HTSAAYVIMSNR	iTRAQ8plex@N-term; iTRAQ8plex(S)@3		-0.0349762	1957.03	653.351	1957.07	653.363	3	16	+
71					2	99	LGVIVDLHAAPGSQNPFEHSATR	iTRAQ8plex@N-term		-0.0285348	2719.41	907.476	2719.43	907.486	3	21
71					2	99	RHTSAAYVIMSNR	iTRAQ8plex@N-term; iTRAQ8plex(S)@4	missed R-H@1	0.0860842	2113.25	705.425	2113.17	705.396	3	11
71					1.92082	99	FAQVQQDVYGR	iTRAQ8plex@N-term		-0.00682236	1613.84	807.927	1613.85	807.931	2	18
71					0.192465	98.69	YYQEGYNAVR	iTRAQ8plex@N-term; iTRAQ8plex(Y)@6		0.0106251	1869.99	624.339	1869.98	624.335	3	12
72	7.991	tr|C5X022|C5X022_SORBI	Uncharacterized protein OS=Sorghum bicolor GN=SORBI_001G525000 PE=3 SV=1	4	2	99	AVADLSHR	iTRAQ8plex@N-term		-0.000274759	1171.66	391.561	1171.66	391.561	3	12	+
72					2	99	FNMPSQHIVIR	iTRAQ8plex@N-term		0.00101803	1644.91	549.31	1644.91	549.31	3	12
72					2	99	SGWDEYGIK	iTRAQ8plex@N-term; iTRAQ8plex(K)@9		-0.0137283	1661.87	831.944	1661.89	831.951	2	13
72					1.63827	99	TLNTGAFAK	iTRAQ8plex@N-term; iTRAQ8plex(K)@9		-0.0568569	1529.85	765.93	1529.9	765.959	2	16
73	30.26	tr|C5YI15|C5YI15_SORBI	Uncharacterized protein OS=Sorghum bicolor GN=SORBI_007G066500 PE=3 SV=1	5	2	99	HDKPAVAIAALSSQNPGAITIANAVFGSKPPISDDVLAK	iTRAQ8plex@N-term; iTRAQ8plex(K)@3; iTRAQ8plex(K)@29; iTRAQ8plex(K)@39		0.544532	5100.45	851.082	5099.91	850.992	6	15	+
73					2	99	IDYAPLGQNPPHTHPR	iTRAQ8plex@N-term; iTRAQ8plex(Y)@3		0.110979	2420.43	606.114	2420.32	606.087	4	15
73					2	99	PLGQNPPHTHPR	No iTRAQ8plex@N-term	cleaved A-P@N-term	0.0583695	1349.75	675.884	1349.7	675.855	2	14
73					1.24413	98.83	AANLDKPR	iTRAQ8plex@N-term; iTRAQ8plex(K)@6		-0.000588633	1491.9	498.307	1491.9	498.307	3	12
73					1.01323	97.93	AFQVQK	iTRAQ8plex@N-term; iTRAQ8plex(K)@6		-0.00680537	1327.8	664.908	1327.81	664.911	2	10
74	16.17	tr|A0A1B6Q9B0|A0A1B6Q9B0_SORBI	Uncharacterized protein OS=Sorghum bicolor GN=SORBI_002G050900 PE=4 SV=1	6	2	99	AYVALQALKR	iTRAQ8plex@N-term; iTRAQ8plex(K)@9	missed K-R@9	0.00126522	1740.09	581.037	1740.09	581.036	3	16	+
74					2	99	LLHELDVSNNR	iTRAQ8plex@N-term		-0.0158144	1612.87	807.441	1612.88	807.449	2	10
74					1.92082	99	FAGGLPESLPK	iTRAQ8plex@N-term; iTRAQ8plex(K)@11		-0.0103868	1723	862.509	1723.01	862.514	2	18
74					1.3098	99	SITEDPK	iTRAQ8plex@N-term; iTRAQ8plex(K)@7		-0.0264032	1396.78	699.395	1396.8	699.408	2	12
74					0.681937	99	NKQTADNNPR	iTRAQ8plex@N-term; iTRAQ8plex(K)@2	cleaved N-N@N-term; missed K-Q@2	0.01515	1764.98	589.335	1764.97	589.33	3	9
74					0.202732	98.83	AYVALQALK	iTRAQ8plex@N-term; iTRAQ8plex(Y)@2; iTRAQ8plex(K)@9		0.017065	1888.21	630.41	1888.19	630.404	3	12
75	13.53	tr|C5Y5K2|C5Y5K2_SORBI	Peroxidase OS=Sorghum bicolor GN=SORBI_005G051500 PE=3 SV=1	4	2	99	AEKDSVANNPSMR	iTRAQ8plex@N-term; iTRAQ8plex(K)@3	missed K-D@3	-0.00604045	2026.07	676.363	2026.07	676.365	3	12	+
75					2	99	GLNADDMVTLSGAHTIGR	iTRAQ8plex@N-term		0.0124801	2131.11	711.378	2131.1	711.374	3	20
75					2	99	KGLNADDMVTLSGAHTIGR	iTRAQ8plex@N-term; iTRAQ8plex(K)@1	missed K-G@1	0.0155453	2563.42	641.861	2563.4	641.857	4	19
75					2	99	TDPSLDPTYAEHLK	iTRAQ8plex@N-term; iTRAQ8plex(K)@14		-0.00132102	2194.17	732.398	2194.17	732.398	3	14
76	32.44	tr|C5WXD7|C5WXD7_SORBI	Uncharacterized protein OS=Sorghum bicolor GN=SORBI_001G209300 PE=4 SV=1	5	2	99	AGYAPSHWVKPGQGDR	iTRAQ8plex@N-term; iTRAQ8plex(K)@10		-0.00583613	2333.24	778.755	2333.25	778.757	3	18	+
76					2	99	AGYAPSHWVKPGQGDRWDQGYDVTAR	iTRAQ8plex@N-term; iTRAQ8plex(K)@10	missed R-W@16	-0.0227198	3524.76	882.197	3524.78	882.202	4	16
76					2	99	TEVTGVLYHETTHVWQWDGQGK	iTRAQ8plex@N-term; iTRAQ8plex(K)@22		0.00107694	3178.63	795.665	3178.63	795.665	4	15
76					1.67778	99	FDQAVGVNYAK	iTRAQ8plex@N-term; iTRAQ8plex(K)@11		0.0180908	1819.03	607.35	1819.01	607.344	3	13
76					0.0296531	98.26	ANGGLIEGIADYVR	iTRAQ8plex@N-term; Deamidated(N)@2; iTRAQ8plex(Y)@12		0.0127737	2056.15	686.392	2056.14	686.388	3	13
77	23.31	tr|C5YY94|C5YY94_SORBI	Peroxidase OS=Sorghum bicolor GN=SORBI_009G144800 PE=3 SV=1	4	2	99	DGTTTNIESASNLPSPFDTLDKLQEK	iTRAQ8plex@N-term; iTRAQ8plex(K)@22; iTRAQ8plex(K)@26	missed K-L@22	0.0146523	3733	934.257	3732.98	934.253	4	13	+
77					2	99	NFNLDDTDLVALQGAHTFGK	iTRAQ8plex@N-term; iTRAQ8plex(K)@20		0.0161908	2783.49	928.836	2783.47	928.831	3	17
77					2	99	SDQVMLSEPSAAATTAPIVHR	iTRAQ8plex@N-term		1.1023	2485.4	829.473	2484.29	829.106	3	18
77					1.60206	99	GFEVVDDIK	iTRAQ8plex@N-term; iTRAQ8plex(K)@9		0.00311013	1628.93	815.471	1628.92	815.469	2	16
78	14.93	tr|C5Y1M2|C5Y1M2_SORBI	Uncharacterized protein OS=Sorghum bicolor GN=SORBI_005G097400 PE=4 SV=1	4	2	99	AGEDGMGALHPVR	iTRAQ8plex@N-term		0.00194429	1612.83	538.618	1612.83	538.617	3	16	+
78					2	99	GGVTVHDISTDR	iTRAQ8plex@N-term		0.00402472	1559.83	520.949	1559.82	520.948	3	12
78					2	99	LYLHEAAATGSR	iTRAQ8plex@N-term; iTRAQ8plex(Y)@2		0.00500371	1896.07	633.032	1896.07	633.03	3	15
78					1.48149	99	VFLIGDSSGGNLVHLVAAR	iTRAQ8plex@N-term		-0.0390251	2228.22	743.747	2228.26	743.76	3	14
79	17.39	tr|C5X502|C5X502_SORBI	Dirigent protein OS=Sorghum bicolor GN=SORBI_002G119900 PE=3 SV=1	4	2	99	EKETHLR	iTRAQ8plex@N-term; iTRAQ8plex(K)@2	cleaved A-E@N-term; missed K-E@2	0.0595816	1519.95	507.658	1519.89	507.638	3	10	+
79					2	99	FYWHDVMSGPSPTVAR	iTRAQ8plex@N-term		0.0130588	2153.08	718.701	2153.07	718.696	3	14
79					2	99	SAEKETHLR	iTRAQ8plex@N-term; iTRAQ8plex(K)@4	cleaved A-S@N-term; missed K-E@4	-0.0118656	1677.95	560.324	1677.96	560.328	3	10
79					1.40894	99	TYSFDAK	iTRAQ8plex@N-term; iTRAQ8plex(K)@7		-0.00730145	1438.78	720.399	1438.79	720.403	2	12
80	14.26	tr|A0A1B6Q7M0|A0A1B6Q7M0_SORBI	Uncharacterized protein OS=Sorghum bicolor GN=SORBI_003G390700 PE=4 SV=1	4	2	99	DKEEVQPKPAADGSR	iTRAQ8plex@N-term; iTRAQ8plex(K)@2; iTRAQ8plex(K)@8	missed K-E@2	0.0033874	2538.42	635.612	2538.42	635.612	4	19	-
80					2	99	KEEVQPKPAADGSR	iTRAQ8plex@N-term; iTRAQ8plex(K)@1; iTRAQ8plex(K)@7	cleaved D-K@N-term; missed K-E@1	-0.000284564	2423.39	606.855	2423.39	606.855	4	11
80					2	99	LGNAALLALMLCSVVALSLIRGRFAPIVTTAGDAIKSEDDAAAAAVAVSK	iTRAQ8plex@N-term; Methylthio(C)@12; iTRAQ8plex(K)@36; Cation:Na(E)@38; iTRAQ8plex(K)@50	missed R-G@21; missed R-F@23; missed K-S@36	-0.336353	5903.94	844.428	5904.28	844.476	7	10
80					1.42022	99	AAEEKDKEEVQPKPAADGSR	iTRAQ8plex@N-term; iTRAQ8plex(K)@5; iTRAQ8plex(K)@7; iTRAQ8plex(K)@13	cleaved A-A@N-term; missed K-D@5; missed K-E@7	0.156531	3371.03	675.214	3370.88	675.183	5	12
81	11.33	tr|A0A194YIA9|A0A194YIA9_SORBI	Uncharacterized protein OS=Sorghum bicolor GN=SORBI_010G044500 PE=4 SV=1	4	2	99	FNALSANHNSLLQSK	iTRAQ8plex@N-term; iTRAQ8plex(S)@10; iTRAQ8plex(K)@15		0.0239077	2555.48	639.878	2555.46	639.872	4	12	+
81					1.88606	99	LVVDFLAEK	iTRAQ8plex@N-term; iTRAQ8plex(K)@9		-0.000970969	1641	821.505	1641	821.505	2	16
81					1.79588	99	FGLPLLKPSK	iTRAQ8plex@N-term; iTRAQ8plex(K)@7; iTRAQ8plex(K)@10		0.00144934	2011.3	671.44	2011.3	671.439	3	11
81					1.04096	98.25	QGGSDFK	iTRAQ8plex@N-term; iTRAQ8plex(K)@7		-0.0127699	1345.73	673.874	1345.75	673.88	2	12
82	5.091	tr|A0A1B6QC86|A0A1B6QC86_SORBI	Uncharacterized protein OS=Sorghum bicolor GN=SORBI_002G189100 PE=4 SV=1	4	2	99	EGPGELLMLAHPLHLR	iTRAQ8plex@N-term		0.0155371	2086.18	696.401	2086.17	696.396	3	19	-
82					2	99	KEGPGELLMLAHPLHLR	iTRAQ8plex@N-term; iTRAQ8plex(K)@1	missed K-E@1	0.115725	2518.58	630.653	2518.47	630.624	4	17
82					2	99	TDPVSPTWHSTR	iTRAQ8plex@N-term		0.0240719	1686.89	563.303	1686.86	563.295	3	9
82					0.917215	97.65	VVGVLWANKR	iTRAQ8plex@N-term; iTRAQ8plex(K)@9	missed K-R@9	-0.0409192	1749.05	584.023	1749.09	584.036	3	12
83	18.94	tr|C5XRX3|C5XRX3_SORBI	Uncharacterized protein OS=Sorghum bicolor GN=SORBI_004G294500 PE=3 SV=1	4	2	99	TVVATNVIPAGWSPGATYR	iTRAQ8plex@N-term; iTRAQ8plex(Y)@18		0.00160552	2567.43	856.818	2567.43	856.818	3	16	+
83					2	99	YNSGAALQAPFSVR	iTRAQ8plex@N-term; iTRAQ8plex(Y)@1		0.00817117	2088.17	697.063	2088.16	697.06	3	18
83					1.4318	99	SVELMQR	iTRAQ8plex@N-term		0.0142424	1165.66	583.836	1165.64	583.829	2	12
83					1.39794	99	GGAAWAPMQR	iTRAQ8plex@N-term		0.0194677	1347.72	674.868	1347.7	674.859	2	14
84	14.58	tr|C5XFX7|C5XFX7_SORBI	Uncharacterized protein OS=Sorghum bicolor GN=SORBI_003G247000 PE=3 SV=1	4	2	99	FLGAWLDAHIADAQAVLR	iTRAQ8plex@N-term		0.016431	2270.26	757.762	2270.25	757.757	3	17	+
84					2	99	RDPGYSGDGQR	iTRAQ8plex@N-term	missed R-D@1	0.0311361	1510.77	504.599	1510.74	504.588	3	12
84					2	99	SIDGNHLLEAGLEGFYGASSPPSR	iTRAQ8plex@N-term		0.00250196	2777.4	926.806	2777.39	926.805	3	16
84					0.752027	96.42	KPLLVAEFGK	iTRAQ8plex@N-term; iTRAQ8plex(K)@1; iTRAQ8plex(K)@10		-0.0218717	2013.25	672.092	2013.28	672.099	3	11
85	9.243	tr|C5WT64|C5WT64_SORBI	Uncharacterized protein OS=Sorghum bicolor GN=SORBI_001G170700 PE=4 SV=2	4	2	99	DDDGHGTHTSSTAAGAAVPGASLFGFAAGTAR	iTRAQ8plex@N-term; iTRAQ8plex(S)@11		0.0227737	3580.8	896.207	3580.78	896.201	4	20	+
85					2	99	GYEAAMGPMDTDRESR	iTRAQ8plex@N-term	missed R-E@13	0.00163539	2088.95	697.325	2088.95	697.324	3	16
85					2	99	LVGARFFSKGYEAAMGPMDTDRESRSPRDDDGHGTHTSSTAAGAAVPGASLFGFAAGTAR	Propionamide@N-term; iTRAQ8plex(K)@9; iTRAQ8plex(Y)@11; Oxidation(M)@15; Oxidation(M)@18	missed R-F@5; missed K-G@9; missed R-E@22; missed R-S@25; missed R-D@28	1.80852	6798.11	972.166	6796.3	971.907	7	12
85					0.395774	99	SAHPEWSPAAVR	iTRAQ8plex@N-term; iTRAQ8plex(S)@1		0.00467957	1915.06	639.36	1915.05	639.358	3	12
86	15.08	tr|A0A1B6PTQ9|A0A1B6PTQ9_SORBI	Uncharacterized protein OS=Sorghum bicolor GN=SORBI_005G204700 PE=4 SV=1	4	2	99	APPGSRPHSVTITEFGAVGDGR	iTRAQ8plex@N-term	cleaved Q-A@N-term	0.00558713	2511.32	628.837	2511.31	628.836	4	17	+
86					2	99	VDLLSSSGAALAFGSEMSGGISDIHVNHLR	iTRAQ8plex@N-term		0.0172109	3343.73	836.94	3343.71	836.936	4	17
86					1.69897	99	SRPHSVTITEFGAVGDGR	iTRAQ8plex@N-term	cleaved G-S@N-term	0.0195474	2189.17	730.73	2189.15	730.724	3	21
86					1	99	YGISFGRPTSDIHISR	iTRAQ8plex@N-term; iTRAQ8plex(S)@15		0.111777	2413.44	604.368	2413.33	604.34	4	16
87	27.35	tr|C5YVJ7|C5YVJ7_SORBI	Uncharacterized protein OS=Sorghum bicolor GN=SORBI_009G232100 PE=4 SV=1	3	2	99	GGQYTTFIR	iTRAQ8plex@N-term; iTRAQ8plex(Y)@4		0.0165436	1649.95	550.991	1649.94	550.986	3	11	+
87					2	99	LSQQEQVSLVQFHVLPQFYSLDSFETASNPVR	iTRAQ8plex@N-term		-1.53697	3995.52	999.886	3997.05	1000.27	4	24
87					2	99	SFGSGYTVFAPTDNAFASLKPGTLNK	iTRAQ8plex@N-term; iTRAQ8plex(K)@20; iTRAQ8plex(K)@26	cleaved N-S@N-term	0.0300197	3601.98	901.504	3601.95	901.496	4	13
88	24.1	tr|C5XB39|C5XB39_SORBI	Uncharacterized protein OS=Sorghum bicolor GN=SORBI_002G055700 PE=4 SV=1	4	2	99	AGVHRPFGDAYVDGLDFFLDR	iTRAQ8plex@N-term		0.0105041	2670.36	891.127	2670.35	891.124	3	25	+
88					2	99	NLYYGVVPVVQK	iTRAQ8plex@N-term; iTRAQ8plex(Y)@4; iTRAQ8plex(K)@12		-0.0124814	2290.37	764.464	2290.38	764.468	3	13
88					1.58503	99	GSPAYYDVLAK	iTRAQ8plex@N-term; iTRAQ8plex(K)@11		0.00740336	1791.01	896.512	1791	896.509	2	18
88					0.756962	99	AANYGGFMIWDR	iTRAQ8plex@N-term; iTRAQ8plex(Y)@4		0.00515756	2008.05	670.357	2008.05	670.356	3	13
89	15.53	tr|C5WSY5|C5WSY5_SORBI	Uncharacterized protein OS=Sorghum bicolor GN=SORBI_001G014700 PE=3 SV=1	3	2	99	AASSAASTAEHILGVNYGTLGDNLPLPQR	iTRAQ8plex@N-term; iTRAQ8plex(S)@7; iTRAQ8plex(Y)@17	cleaved A-A@N-term	-0.0281881	3835.07	959.775	3835.1	959.782	4	16	+
89					2	99	HGLGSVK	iTRAQ8plex@N-term; iTRAQ8plex(K)@7		0.0256537	1304.83	435.95	1304.8	435.941	3	11
89					2	99	LVPAMANVHR	iTRAQ8plex@N-term		-0.00111286	1410.81	471.276	1410.81	471.276	3	11
90	22.35	tr|A0A1B6QEI0|A0A1B6QEI0_SORBI	Uncharacterized protein OS=Sorghum bicolor GN=SORBI_002G317600 PE=4 SV=1	4	2	99	EAVQTEK	iTRAQ8plex@N-term; iTRAQ8plex(K)@7		-0.0110062	1411.8	706.908	1411.81	706.914	2	11	-
90					2	99	KVNEVYGK	iTRAQ8plex@N-term; iTRAQ8plex(K)@1; iTRAQ8plex(K)@8	missed K-V@1	-0.0191729	1848.1	617.042	1848.12	617.049	3	12
90					2	99	TTIMLADLQDFKK	iTRAQ8plex@N-term; iTRAQ8plex(K)@12; iTRAQ8plex(K)@13	missed K-K@12	-0.00836546	2435.41	812.812	2435.42	812.815	3	14
90					0.457175	99	STYQVAALPLNAR	iTRAQ8plex@N-term; iTRAQ8plex(Y)@3		-0.00810254	2011.16	671.394	2011.17	671.396	3	16
91	16.63	tr|C5Y675|C5Y675_SORBI	Uncharacterized protein OS=Sorghum bicolor GN=SORBI_005G064200 PE=4 SV=2	4	2	99	GLTFGCGYDQQVGKNGAVQAATDGMLGLGR	iTRAQ8plex@N-term; Methylthio(C)@6; iTRAQ8plex(K)@14	cleaved P-G@N-term; missed K-N@14	3.25803	3641.08	911.278	3637.83	910.464	4	13	+
91					2	99	LFFGDDIVPTSR	iTRAQ8plex@N-term	cleaved F-L@N-term	-4.03931	1665.86	833.937	1669.9	835.956	2	13
91					0.838632	97.29	SLFLSFASAK	iTRAQ8plex@N-term; iTRAQ8plex(K)@10		0.0192007	1678.01	560.344	1677.99	560.338	3	12
91					0.267606	99	ISGNYYSPGSGTLYFDR	iTRAQ8plex@N-term; iTRAQ8plex(Y)@6		0.0144305	2504.29	835.772	2504.28	835.767	3	15
92	19.95	tr|C5XL59|C5XL59_SORBI	Uncharacterized protein OS=Sorghum bicolor GN=SORBI_003G024700 PE=4 SV=2	5	2	99	DLTALSGAHTVGR	iTRAQ8plex@N-term		-0.0145797	1600.87	534.63	1600.88	534.635	3	20	-
92					1.82391	99	DAVNLLGGPR	iTRAQ8plex@N-term		-0.00145695	1314.75	658.385	1314.76	658.385	2	17
92					1.82391	99	NAGPNANSLR	iTRAQ8plex@N-term		-0.000382365	1316.71	659.362	1316.71	659.362	2	17
92					0.304518	99	MGNLGPPAGSAAAAATEVR	iTRAQ8plex@N-term; iTRAQ8plex(S)@10		0.00786024	2348.28	783.768	2348.27	783.765	3	16
92					0.0227338	98.12	LQAPDVFDNGYFR	iTRAQ8plex@N-term; Deamidated(N)@9; iTRAQ8plex(Y)@11		0.0151968	2150.14	717.721	2150.13	717.716	3	13
93	8.28	tr|C5Z469|C5Z469_SORBI	Peroxidase OS=Sorghum bicolor GN=SORBI_010G161600 PE=3 SV=1	3	2	99	DMTALSGAHTIGQAR	iTRAQ8plex@N-term		-0.00583823	1831.95	611.656	1831.95	611.658	3	20	+
93					2	99	LSARDMTALSGAHTIGQAR	iTRAQ8plex@N-term	cleaved G-L@N-term; missed R-D@4	-9.89713	2249.31	750.777	2259.21	754.076	3	13
93					2	99	SARDMTALSGAHTIGQAR	Carbamyl@N-term; Oxidation(M)@5	cleaved L-S@N-term; missed R-D@3	0.0695658	1900.99	634.67	1900.92	634.646	3	14
94	19.83	tr|C5WXN2|C5WXN2_SORBI	Carboxypeptidase OS=Sorghum bicolor GN=SORBI_001G348800 PE=3 SV=1	4	2	99	EQIVAGQWAASHK	iTRAQ8plex@N-term; iTRAQ8plex(K)@13		0.0018767	2032.13	678.385	2032.13	678.384	3	14	+
94					2	99	LDDNAGDEANKKAETVKEQIVAGQWAASHK	iTRAQ8plex@N-term; iTRAQ8plex(K)@11; iTRAQ8plex(K)@12; iTRAQ8plex(K)@17; iTRAQ8plex(K)@30	missed K-K@11; missed K-A@12; missed K-E@17	-0.752176	4742.87	791.485	4743.62	791.61	6	13
94					1.4318	99	AETVKEQIVAGQWAASHK	iTRAQ8plex@N-term; iTRAQ8plex(K)@5; iTRAQ8plex(K)@18	missed K-E@5	0.0278448	2864.66	717.171	2864.63	717.164	4	16
94					0.772113	99	KAETVKEQIVAGQWAASHK	iTRAQ8plex@N-term; iTRAQ8plex(K)@1; iTRAQ8plex(K)@6; Deamidated(Q)@8; iTRAQ8plex(K)@19	missed K-A@1; missed K-E@6	-1.79633	3296.12	660.23	3297.91	660.59	5	12
95	13.69	tr|C5X5L7|C5X5L7_SORBI	Alpha-galactosidase OS=Sorghum bicolor GN=SORBI_002G417800 PE=3 SV=1	4	2	99	ALADYVHGK	iTRAQ8plex@N-term; iTRAQ8plex(Y)@5; iTRAQ8plex(K)@9		-0.00544453	1885.11	629.378	1885.12	629.38	3	12	+
95					2	99	KILGEGK	iTRAQ8plex@N-term; iTRAQ8plex(K)@1; iTRAQ8plex(K)@7	missed K-I@1	0.00299048	1656.07	553.032	1656.07	553.031	3	11
95					2	99	SHFSIWALMK	iTRAQ8plex@N-term; iTRAQ8plex(S)@4; iTRAQ8plex(K)@10		0.090179	2131.33	711.45	2131.24	711.42	3	11
95					0.0231917	98.16	DLWKHETLSENVVGTFGAQVDVHDTK	iTRAQ8plex@N-term; iTRAQ8plex(K)@4; iTRAQ8plex(K)@26	missed K-H@4	-0.928488	3836.12	768.231	3837.05	768.417	5	11
96	18.8	tr|A0A1B6Q6M7|A0A1B6Q6M7_SORBI	Uncharacterized protein OS=Sorghum bicolor GN=SORBI_003G327700 PE=4 SV=1	3	2	99	DVPANENDLHLQELAR	iTRAQ8plex@N-term		-0.0053832	2137.1	713.375	2137.11	713.376	3	17	+
96					2	99	FAVEEHNK	iTRAQ8plex@N-term; iTRAQ8plex(K)@8		0.0139115	1580.89	527.971	1580.88	527.966	3	12
96					2	99	FAVEEHNKK	iTRAQ8plex@N-term; iTRAQ8plex(K)@8; iTRAQ8plex(K)@9	missed K-K@8	-0.0143094	2013.16	672.062	2013.18	672.066	3	15
97	14.84	tr|C5XIY0|C5XIY0_SORBI	Peroxidase OS=Sorghum bicolor GN=SORBI_003G152000 PE=3 SV=1	5	2	99	AVEQSCPQTVSCADIVAFAAR	iTRAQ8plex@N-term; Methylthio(C)@6; Methylthio(C)@12	cleaved A-A@N-term	0.348821	2561.55	641.396	2561.21	641.309	4	11	-
97					2	99	DAPPNNPSLR	iTRAQ8plex@N-term		1.01337	1384.75	693.385	1383.74	692.878	2	14
97					0.982967	99	GFQVIDAAK	iTRAQ8plex@N-term; iTRAQ8plex(K)@9		-0.0193968	1555.9	778.957	1555.92	778.966	2	15
97					0.69897	96.3	FVAAMIK	iTRAQ8plex@N-term; iTRAQ8plex(K)@7		0.0106877	1386.86	694.438	1386.85	694.433	2	12
97					0.36251	99	GQLQVGF	iTRAQ8plex@N-term; Deamidated(Q)@4	cleaved F-Y@C-term	0.0709208	1052.65	527.333	1052.58	527.298	2	11
98	10.22	tr|C5YNA1|C5YNA1_SORBI	Uncharacterized protein OS=Sorghum bicolor GN=SORBI_007G172100 PE=3 SV=1	3	2	99	HGGVAAEDAYPYK	iTRAQ8plex@N-term; iTRAQ8plex(Y)@12; iTRAQ8plex(K)@13		0.00506551	2289.26	573.322	2289.25	573.32	4	14	+
98					2	99	KSPAPAVTIDGYEDVPANDESALK	iTRAQ8plex@N-term; iTRAQ8plex(K)@1; iTRAQ8plex(K)@24	missed K-S@1	0.0085824	3398.84	850.718	3398.83	850.716	4	13
98					2	99	KSPAPAVTIDGYEDVPANDESALKK	iTRAQ8plex@N-term; iTRAQ8plex(K)@1; iTRAQ8plex(K)@24; iTRAQ8plex(K)@25	missed K-S@1; missed K-K@24	-0.0416998	3831.09	767.226	3831.13	767.234	5	13
99	8.733	tr|C5XL56|C5XL56_SORBI	Uncharacterized protein OS=Sorghum bicolor GN=SORBI_003G023800 PE=4 SV=1	3	2	99	LAGSIVSHSADGIDGEYEAAASR	iTRAQ8plex@N-term; iTRAQ8plex(Y)@17		-0.0011328	2883.48	721.878	2883.48	721.878	4	14	+
99					2	99	LLDGEDHELGFAVTNAQR	iTRAQ8plex@N-term		0.00674566	2288.18	763.733	2288.17	763.731	3	19
99					2	99	RVEIGFDETR	iTRAQ8plex@N-term	missed R-V@1	-0.000712373	1524.82	509.281	1524.82	509.281	3	13
100	16.07	tr|C5Y7Y7|C5Y7Y7_SORBI	Uncharacterized protein OS=Sorghum bicolor GN=SORBI_005G215500 PE=4 SV=1	5	2	99	PGGGHGPVVTYR	iTRAQ8plex@N-term	cleaved R-P@N-term	0.00859497	1499.82	500.949	1499.82	500.946	3	15	+
100					2	99	VGAGIRPGGGHGPVVTYR	Delta:H(2)C(2)@N-term		0.0170185	1774.98	592.666	1774.96	592.66	3	24
100					1.88606	99	GIRPGGGHGPVVTYR	iTRAQ8plex@N-term	cleaved A-G@N-term	0.0170295	1826.04	457.517	1826.02	457.513	4	16
100					0.0985417	97.18	GGGHGPVVTYR	iTRAQ8plex@N-term	cleaved P-G@N-term	0.016181	1402.78	468.6	1402.76	468.595	3	12
100					0.0428718	96.02	GGHGPVVTYR	iTRAQ8plex@N-term	cleaved G-G@N-term	0.00778867	1345.75	449.59	1345.74	449.588	3	11
101	16.73	tr|C5X578|C5X578_SORBI	Uncharacterized protein OS=Sorghum bicolor GN=SORBI_002G128000 PE=4 SV=1	3	2	99	REDAELYR	iTRAQ8plex@N-term	missed R-E@1	0.0197443	1354.73	452.585	1354.71	452.579	3	13	+
101					2	99	RMETLVHDVR	iTRAQ8plex@N-term	missed R-M@1	-0.00374515	1558.85	520.625	1558.86	520.626	3	15
101					2	99	YVDAMGLPIASDHTHLTMEAQIQLGNK	iTRAQ8plex@N-term; iTRAQ8plex(S)@11; iTRAQ8plex(K)@27		-0.0270264	3865.04	774.015	3865.06	774.02	5	10
102	6.122	tr|A0A194YKZ5|A0A194YKZ5_SORBI	Uncharacterized protein OS=Sorghum bicolor GN=SORBI_010G227400 PE=4 SV=1	3	2	99	ATHGALLADTGR	iTRAQ8plex@N-term		0.00109453	1485.82	496.281	1485.82	496.281	3	12	-
102					2	99	EYDAHNLYGFLEAR	iTRAQ8plex@N-term		0.0158278	2001.01	668.009	2000.99	668.004	3	12
102					2	99	FSCAAGHDGVTVR	iTRAQ8plex@N-term; iTRAQ8plex(S)@2; No Methylthio(C)@3		-0.0114035	1927.01	643.343	1927.02	643.347	3	13
103	12.06	tr|C5YW21|C5YW21_SORBI	Malate dehydrogenase OS=Sorghum bicolor GN=SORBI_009G240700 PE=3 SV=1	4	2	99	KGLENLKGELMSSIEK	iTRAQ8plex@N-term; iTRAQ8plex(K)@1; iTRAQ8plex(K)@7; iTRAQ8plex(K)@16	missed K-G@1; missed K-G@7	0.00591851	2991.78	748.952	2991.77	748.95	4	15	-
103					2	99	KLFGVTTLDVVR	iTRAQ8plex@N-term; iTRAQ8plex(K)@1	missed K-L@1	0.00977574	1955.21	652.745	1955.2	652.742	3	15
103					2	99	RTQDGGTEVVEAK	iTRAQ8plex@N-term; iTRAQ8plex(K)@13	missed R-T@1	-0.00222392	1997.1	666.707	1997.1	666.707	3	14
103					0.00348833	46.26	KVAILGA	iTRAQ8plex@N-term; iTRAQ8plex(K)@1	cleaved A-A@C-term; missed K-V@1	-0.026315	1278.82	427.281	1278.85	427.29	3	8
104	8.889	tr|A0A194YU12|A0A194YU12_SORBI	Uncharacterized protein OS=Sorghum bicolor GN=SORBI_004G341200 PE=4 SV=1	3	2	99	HILIATGSHAQR	iTRAQ8plex@N-term		0.0095141	1606.93	536.651	1606.92	536.648	3	14	-
104					2	99	LHPGTNLSELSK	iTRAQ8plex@N-term; iTRAQ8plex(K)@12		0.00656968	1903.11	635.376	1903.1	635.374	3	14
104					2	99	VVTDKGEELIADVVLFATGR	iTRAQ8plex@N-term; iTRAQ8plex(K)@5	missed K-G@5	0.0130243	2739.58	914.199	2739.56	914.195	3	24
105	9.384	tr|C5YWW2|C5YWW2_SORBI	Peroxidase OS=Sorghum bicolor GN=SORBI_009G113700 PE=3 SV=1	3	2	99	DSLESHYAEVER	iTRAQ8plex@N-term		-0.0055769	1737.84	580.288	1737.85	580.29	3	13
105					2	99	EQVTQLYHK	iTRAQ8plex@N-term; iTRAQ8plex(Y)@7; iTRAQ8plex(K)@9		0.0356404	2057.24	515.317	2057.2	515.308	4	11	+
105					2	99	MAADNAYFHDR	iTRAQ8plex@N-term; iTRAQ8plex(Y)@7		0.000928385	1917.96	640.328	1917.96	640.328	3	17
106	13.19	tr|C5WT90|C5WT90_SORBI	Uncharacterized protein OS=Sorghum bicolor GN=SORBI_001G173300 PE=4 SV=1	3	2	99	DINALEQHIK	iTRAQ8plex@N-term; iTRAQ8plex(K)@10		0.00163553	1788.04	597.02	1788.04	597.019	3	12	-
106					2	99	EGTHTAVSHGLWLNIPDYDAPTQLVKPK	iTRAQ8plex@N-term; iTRAQ8plex(K)@26; iTRAQ8plex(K)@28		-0.0157994	3999.18	1000.8	3999.2	1000.81	4	18
106					2	99	TGLPYIWHSK	iTRAQ8plex@N-term; iTRAQ8plex(Y)@5; iTRAQ8plex(K)@10		-0.0174338	2113.23	705.417	2113.25	705.422	3	13
107	16.28	tr|C5YUD2|C5YUD2_SORBI	Uncharacterized protein OS=Sorghum bicolor GN=SORBI_009G072000 PE=3 SV=1	3	2	99	GDVLIGLPSSGVHSNGFSLVR	iTRAQ8plex@N-term; Deamidated(N)@15		-0.0132875	2415.29	806.105	2415.31	806.109	3	17	-
107					2	99	GLAHITGGGFTDNIPR	iTRAQ8plex@N-term		0.00106524	1929.04	644.02	1929.04	644.02	3	13
107					2	99	IIEDTHGSNHAYHIGEVIEGDGVQYV	iTRAQ8plex@N-term; iTRAQ8plex(S)@8; iTRAQ8plex(Y)@12		0.223476	3764.18	942.053	3763.96	941.997	4	11
108	10.53	tr|A0A1B6QIX5|A0A1B6QIX5_SORBI	Uncharacterized protein OS=Sorghum bicolor GN=SORBI_001G142200 PE=4 SV=1	3	2	99	AHAAYAMNQLYQAAGR	iTRAQ8plex@N-term		0.0147042	2039.05	680.689	2039.03	680.684	3	20	+
108					2	99	AYVSNLVAHLR	iTRAQ8plex@N-term; iTRAQ8plex(S)@4		0.0142018	1850.11	617.712	1850.1	617.707	3	11
108					2	99	SSSSAGAAGGGGGGGGSAAAQPK	iTRAQ8plex@N-term; iTRAQ8plex(K)@23	cleaved T-S@N-term	-0.0306211	2354.17	785.732	2354.2	785.742	3	19
109	6.275	tr|A0A1B6PAU7|A0A1B6PAU7_SORBI; tr|A0A1B6PA25|A0A1B6PA25_SORBI	Uncharacterized protein OS=Sorghum bicolor GN=SORBI_009G234800 PE=4 SV=1; Uncharacterized protein OS=Sorghum bicolor GN=SORBI_009G234800 PE=4 SV=1	3	2	99	GDHTYVPVTQK	iTRAQ8plex@N-term; iTRAQ8plex(Y)@5; iTRAQ8plex(K)@11		0.00597928	2156.24	540.068	2156.24	540.066	4	11	+
109					2	99	HADDGEGGEIVFGGMDSSHYK	iTRAQ8plex@N-term; iTRAQ8plex(Y)@20; iTRAQ8plex(K)@21		0.176151	3119.71	780.936	3119.54	780.892	4	17
109					2	99	HADDGEGGEIVFGGMDSSHYKGDHTYVPVTQK	iTRAQ8plex@N-term; iTRAQ8plex(K)@21; iTRAQ8plex(Y)@26; iTRAQ8plex(K)@32	missed K-G@21	0.293758	4649.65	775.948	4649.35	775.899	6	13
110	21.05	tr|A0A1B6QN96|A0A1B6QN96_SORBI	Uncharacterized protein OS=Sorghum bicolor GN=SORBI_001G371900 PE=4 SV=1	3	2	99	AVVVHADPDDLGK	iTRAQ8plex@N-term; iTRAQ8plex(K)@13		-0.00201695	1943.09	648.705	1943.09	648.705	3	15	-
110					2	99	AVVVHADPDDLGKGGHELSK	iTRAQ8plex@N-term; iTRAQ8plex(K)@13; iTRAQ8plex(K)@20	missed K-G@13	0.0157481	2955.67	739.925	2955.65	739.921	4	17
110					2	99	SKEHGAPEDENR	iTRAQ8plex@N-term; iTRAQ8plex(K)@2	cleaved A-S@N-term; missed K-E@2	-0.00371589	1976.01	495.011	1976.02	495.012	4	14
111	22.37	tr|A0A1B6Q818|A0A1B6Q818_SORBI	Uncharacterized protein OS=Sorghum bicolor GN=SORBI_003G416300 PE=4 SV=1	4	2	99	GLEFEIIPVDLTTGAHK	iTRAQ8plex@N-term; iTRAQ8plex(K)@17		0.010525	2447.4	816.807	2447.39	816.803	3	18	-
111					2	99	VLDVYEAHLASNK	iTRAQ8plex@N-term; iTRAQ8plex(K)@13		0.00600462	2066.17	689.73	2066.16	689.728	3	15
111					1.17393	99	VATVLNEK	iTRAQ8plex@N-term; iTRAQ8plex(K)@8		-0.015781	1480.89	741.453	1480.91	741.461	2	14
111					0.714443	99	AGLVNDRPHVK	iTRAQ8plex@N-term; Deamidated(N)@5; iTRAQ8plex(K)@11		-0.00429253	1814.06	605.693	1814.06	605.695	3	12
112	17.62	tr|C5XCL8|C5XCL8_SORBI	Uncharacterized protein OS=Sorghum bicolor GN=SORBI_002G070200 PE=4 SV=1	3	2	99	DRDDPNLGLK	iTRAQ8plex@N-term; iTRAQ8plex(K)@10	missed R-D@2	0.0223017	1750.01	584.342	1749.98	584.335	3	13	+
112					2	99	QAAAQGTAPSGGGSAAK	iTRAQ8plex@N-term; Oxidation(P)@9; iTRAQ8plex(K)@17		0.0225387	2053.12	685.382	2053.1	685.374	3	18
112					1.72125	99	DAQVFEQFAR	iTRAQ8plex@N-term		-0.00158094	1513.78	757.898	1513.78	757.899	2	18
113	17.27	tr|C5XYB4|C5XYB4_SORBI	Uncharacterized protein OS=Sorghum bicolor GN=SORBI_004G229300 PE=4 SV=1	4	2	99	RLTLAQLPR	iTRAQ8plex@N-term	missed R-L@1	0.000114749	1370.87	457.963	1370.87	457.963	3	14	-
113					2	99	TSGASYNANGANGRK	iTRAQ8plex@N-term; Deamidated(N)@9; Deamidated(N)@12; iTRAQ8plex(K)@15	missed R-K@14	-0.00199658	2077.06	693.362	2077.06	693.362	3	17
113					1.58503	99	LTLAQLPR	iTRAQ8plex@N-term		-0.00490859	1214.76	608.388	1214.77	608.39	2	13
113					0.0925886	99	IPVSILWYGR	iTRAQ8plex@N-term; iTRAQ8plex(S)@4		0.00783318	1811.1	604.707	1811.09	604.705	3	11
114	18.48	tr|C5XQJ2|C5XQJ2_SORBI	Uncharacterized protein OS=Sorghum bicolor GN=SORBI_003G364300 PE=3 SV=1	4	2	99	TVAAYLWNNYLGGR	iTRAQ8plex@N-term; iTRAQ8plex(Y)@5		0.0115935	2205.23	736.083	2205.22	736.079	3	17	+
114					1.63827	99	YYDGLTGYSDAVK	iTRAQ8plex@N-term; iTRAQ8plex(K)@13		-0.0027515	2059.07	687.364	2059.07	687.365	3	14
114					1.45593	99	FVNVAFLPTFGK	iTRAQ8plex@N-term; iTRAQ8plex(K)@12		0.020822	1947.17	650.062	1947.14	650.055	3	13
114					0.575118	99	VLLSIGGGVGSYGLSSR	iTRAQ8plex@N-term; iTRAQ8plex(Y)@12		-0.0112463	2229.28	744.102	2229.29	744.105	3	17
115	18.06	tr|C5XQW7|C5XQW7_SORBI	Uncharacterized protein OS=Sorghum bicolor GN=SORBI_003G087300 PE=4 SV=1	5	2	99	GGNTINVHWYTR	iTRAQ8plex@N-term; Deamidated(N)@3		0.00229833	1721.88	574.968	1721.88	574.967	3	17	+
115					1.33724	99	LSDAAAAAVK	iTRAQ8plex@N-term; iTRAQ8plex(K)@10		0.00142511	1523.91	762.965	1523.91	762.964	2	15
115					0.774691	97.6	LAATLNR	iTRAQ8plex@N-term		0.00837376	1061.66	531.837	1061.65	531.832	2	12
115					0.595166	99	GVEEDSTLEDPYFSSR	iTRAQ8plex@N-term; iTRAQ8plex(Y)@12		-0.00937967	2438.2	813.74	2438.21	813.743	3	18
115					0.567031	95.66	LPIVNLR	iTRAQ8plex@N-term		0.00758619	1127.74	564.878	1127.73	564.874	2	11
116	19.8	tr|C5WQH5|C5WQH5_SORBI	Uncharacterized protein OS=Sorghum bicolor GN=SORBI_001G149500 PE=4 SV=1	3	2	99	AEEHHKKDGE	iTRAQ8plex@N-term; iTRAQ8plex(K)@6; iTRAQ8plex(K)@7	cleaved E-H@C-term; missed K-K@6; missed K-D@7	0.0956622	2091.24	523.818	2091.15	523.794	4	10	-
116					2	99	SGEHKDKDH	iTRAQ8plex@N-term; iTRAQ8plex(K)@5; iTRAQ8plex(K)@7	cleaved H-K@C-term; missed K-D@5; missed K-D@7	0.112116	1964.2	492.056	1964.08	492.028	4	8
116					0.9914	98.66	KAEEHHK	iTRAQ8plex@N-term; iTRAQ8plex(K)@1; iTRAQ8plex(K)@7	missed K-A@1	0.0837568	1790.14	448.542	1790.06	448.521	4	10
117	10.2	tr|C5Y1P6|C5Y1P6_SORBI	Uncharacterized protein OS=Sorghum bicolor GN=SORBI_005G099500 PE=3 SV=1	3	2	99	GKQYNLYVHSYLHYGLLAAR	iTRAQ8plex@N-term; iTRAQ8plex(K)@2; iTRAQ8plex(Y)@7	missed K-Q@2	0.192407	3278.04	656.616	3277.85	656.577	5	11	+
117					2	99	LIGDEKSEEILEAVR	iTRAQ8plex@N-term; iTRAQ8plex(K)@6	missed K-S@6	-0.000840949	2308.31	770.444	2308.31	770.444	3	12
117					1.0655	98.9	AQSVVPTWLQHK	iTRAQ8plex@N-term; iTRAQ8plex(K)@12		-0.00350568	2001.16	668.06	2001.16	668.061	3	13
118	8.226	tr|C5X3C7|C5X3C7_SORBI	Peroxidase OS=Sorghum bicolor GN=SORBI_002G391900 PE=3 SV=1	3	2	99	GLDAEDMVTLSGAHTVGR	iTRAQ8plex@N-term		-0.00976568	2132.07	711.699	2132.08	711.702	3	19	-
118					1.5376	99	ASAPNQSLR	iTRAQ8plex@N-term		0.00129225	1246.69	624.355	1246.69	624.354	2	14
118					1.4318	99	LKEMFAAK	iTRAQ8plex@N-term; iTRAQ8plex(K)@2; iTRAQ8plex(K)@8	missed K-E@2	0.00353239	1849.13	617.384	1849.13	617.383	3	12
119	7.495	tr|C5Y8K8|C5Y8K8_SORBI	Uncharacterized protein OS=Sorghum bicolor GN=SORBI_005G228900 PE=3 SV=1	3	2	99	NTDFTPK	iTRAQ8plex@N-term; iTRAQ8plex(K)@7	cleaved F-N@N-term	-0.0187611	1429.78	715.899	1429.8	715.909	2	12	+
119					2	99	VTTPHYLGILAPSDGIPSNAR	iTRAQ8plex@N-term		0.00153857	2482.35	828.457	2482.35	828.457	3	15
119					0.987163	98.7	YDLGLLR	iTRAQ8plex@N-term		0.00749387	1152.69	577.351	1152.68	577.348	2	12
120	24.07	tr|C5YSB1|C5YSB1_SORBI	Uncharacterized protein OS=Sorghum bicolor GN=SORBI_008G048400 PE=4 SV=1	3	2	99	FGVYMQHHDVSPLMESR	iTRAQ8plex@N-term; iTRAQ8plex(Y)@4		0.142393	2640.48	661.128	2640.34	661.092	4	16	+
120					2	99	LNVVHDVGASTVAVYVDGAPR	iTRAQ8plex@N-term		-0.00778599	2442.31	815.111	2442.32	815.113	3	18
120					0.91364	98.44	TFLVYAGDKPFNTVTGTKPR	iTRAQ8plex@N-term; iTRAQ8plex(K)@9; iTRAQ8plex(K)@18		-0.0127432	3123.77	781.95	3123.78	781.953	4	14
121	12.28	tr|A0A1B6QAK5|A0A1B6QAK5_SORBI	Uncharacterized protein OS=Sorghum bicolor GN=SORBI_002G113800 PE=4 SV=1	3	2	99	VSLHIGDGVAFLK	iTRAQ8plex@N-term; iTRAQ8plex(S)@2; iTRAQ8plex(K)@13		-0.180257	2267.2	567.807	2267.38	567.852	4	12	-
121					1.88606	99	KVLVIGGGDGGVLR	iTRAQ8plex@N-term; iTRAQ8plex(K)@1	missed K-V@1	-0.00315403	1947.21	650.076	1947.21	650.077	3	14
121					1.00877	98.79	QFFPHLAVGFEDPR	iTRAQ8plex@N-term		0.0269095	1963.05	655.358	1963.03	655.349	3	14
122	2.511	tr|A0A1B6PHE0|A0A1B6PHE0_SORBI	Uncharacterized protein OS=Sorghum bicolor GN=SORBI_007G120800 PE=4 SV=1	3	2	99	LGHNETINEGVR	iTRAQ8plex@N-term		0.0087246	1641.88	548.302	1641.87	548.299	3	12	-
122					2	99	RFQIFFEDRK	iTRAQ8plex@N-term; iTRAQ8plex(K)@10	missed R-F@1; missed R-K@9	0.0921603	1993.23	665.417	1993.14	665.386	3	13
122					0.79588	97.9	LGHNETINEGVRR	iTRAQ8plex@N-term	missed R-R@12	0.02666	1798	600.341	1797.98	600.332	3	11
123	18.03	tr|C5XFH6|C5XFH6_SORBI	Fructose-bisphosphate aldolase OS=Sorghum bicolor GN=SORBI_003G393900 PE=3 SV=1	4	2	99	ALNEHHVLLEGTLLKPNMVTPGSDSK	iTRAQ8plex@N-term; iTRAQ8plex(K)@15; iTRAQ8plex(K)@26		-0.001327	3712.07	929.026	3712.07	929.026	4	16	-
123					2	99	GTIEVAGTDKETTTQGHDDLGKR	iTRAQ8plex@N-term; iTRAQ8plex(K)@10; iTRAQ8plex(K)@22	missed K-E@10; missed K-R@22	-0.0227704	3340.78	669.163	3340.8	669.167	5	13
123					0.661543	96.97	TKDGKPFVDVLK	iTRAQ8plex@N-term; iTRAQ8plex(K)@2; iTRAQ8plex(K)@5; iTRAQ8plex(K)@12	missed K-D@2	-0.0146047	2562.57	641.649	2562.58	641.653	4	13
123					0.101824	99	VDKGTIEVAGTDKETTTQGHDDLGKR	iTRAQ8plex@N-term; iTRAQ8plex(K)@3; iTRAQ8plex(K)@13; iTRAQ8plex(K)@25	missed K-G@3; missed K-E@13; missed K-R@25	-0.592552	3986.6	665.441	3987.19	665.54	6	12
124	3.317	tr|A0A1B6QN59|A0A1B6QN59_SORBI	Uncharacterized protein OS=Sorghum bicolor GN=SORBI_001G366800 PE=4 SV=1	2	2	99	KASPAEQEAAAAGLLR	iTRAQ8plex@N-term; iTRAQ8plex(K)@1	missed K-A@1	-0.0335073	2190.22	731.082	2190.26	731.093	3	22	+
124					2	99	KDSNGLNSHTR	iTRAQ8plex@N-term; iTRAQ8plex(K)@1; Deamidated(N)@4; Deamidated(N)@7	missed K-D@1	0.0403733	1838.01	460.511	1837.97	460.501	4	10
125	12.95	tr|C5XHX2|C5XHX2_SORBI	Uncharacterized protein OS=Sorghum bicolor GN=SORBI_003G427700 PE=3 SV=1	3	2	99	IDFAAWGVNPPHVHPR	iTRAQ8plex@N-term		0.0235059	2116.15	706.391	2116.13	706.383	3	17	+
125					1.67778	99	SFQIDGGLVEAIK	iTRAQ8plex@N-term; iTRAQ8plex(K)@13		0.0195876	1984.17	662.396	1984.15	662.389	3	16
125					0.8041	99	AWGVNPPHVHPR	No iTRAQ8plex@N-term	cleaved A-A@N-term	0.0187121	1365.72	683.869	1365.71	683.86	2	14
126	19.38	tr|C5Z475|C5Z475_SORBI	Peroxidase OS=Sorghum bicolor GN=SORBI_010G162000 PE=3 SV=1	2	2	99	DMTALSGAHTIGR	iTRAQ8plex@N-term		-0.00853108	1632.85	545.29	1632.86	545.293	3	17	+
126					2	99	GLLHSDQELFNGGSQDALVR	iTRAQ8plex@N-term; Deamidated(N)@11		-0.00819157	2460.25	821.09	2460.26	821.092	3	19
127	13.35	tr|C5Z4E5|C5Z4E5_SORBI	Uncharacterized protein OS=Sorghum bicolor GN=SORBI_010G044900 PE=4 SV=1	4	2	99	FNDLSTNHNNQLQTQISSLQAK	iTRAQ8plex@N-term; iTRAQ8plex(K)@22		0.0064119	3108.65	778.169	3108.64	778.168	4	13	+
127					1.04096	98.95	VIPDFLSSK	iTRAQ8plex@N-term; iTRAQ8plex(K)@9		0.0102711	1612.98	807.495	1612.96	807.49	2	13
127					0.777284	97.92	FGLPFLPPSK	iTRAQ8plex@N-term; iTRAQ8plex(K)@10		0.00464165	1710.04	856.026	1710.03	856.024	2	12
127					0.505845	95.41	STTADFKK	iTRAQ8plex@N-term; iTRAQ8plex(K)@7; iTRAQ8plex(K)@8	missed K-K@7	0.01713	1809.09	604.038	1809.08	604.033	3	11
128	14.79	tr|C5YZJ2|C5YZJ2_SORBI	Peroxidase OS=Sorghum bicolor GN=SORBI_009G033400 PE=3 SV=1	4	2	99	KDAGNGPGLIR	iTRAQ8plex@N-term; iTRAQ8plex(K)@1; Deamidated(N)@5	missed K-D@1	0.006159	1706	569.674	1705.99	569.672	3	14	-
128					0.782516	97.97	GFSVINR	iTRAQ8plex@N-term		0.018495	1095.65	548.834	1095.63	548.824	2	12
128					0.764472	99	DAGNGPGLIR	iTRAQ8plex@N-term; Deamidated(N)@4		0.00223227	1273.7	637.855	1273.69	637.854	2	13
128					0.000434512	97.12	PGTVSCADIVAFAAR	iTRAQ8plex@N-term; Dehydrated(T)@3; Methylthio(C)@6	cleaved C-P@N-term	0.0467709	1808.97	905.492	1808.92	905.468	2	14
129	31.4	tr|C5X6P7|C5X6P7_SORBI	Uncharacterized protein OS=Sorghum bicolor GN=SORBI_002G140400 PE=4 SV=1	2	2	99	RFHPGDQIVFK	iTRAQ8plex@N-term; iTRAQ8plex(K)@11	missed R-F@1	-0.00609331	1951.12	651.38	1951.13	651.382	3	14	+
129					2	99	YSPQAHDVVEVSK	iTRAQ8plex@N-term; iTRAQ8plex(S)@2; iTRAQ8plex(K)@13		0.0163476	2370.35	593.594	2370.33	593.59	4	11
130	10.07	tr|C5XTG0|C5XTG0_SORBI	Uncharacterized protein OS=Sorghum bicolor GN=SORBI_004G166500 PE=4 SV=1	2	2	99	IGRETVETEHGK	iTRAQ8plex@N-term; iTRAQ8plex(K)@12	missed R-E@3	-0.00860966	1963.09	655.369	1963.09	655.372	3	12	-
130					2	99	VMQGHAGANLVPLVASNR	iTRAQ8plex@N-term		-0.034826	2137.14	713.387	2137.17	713.398	3	12
131	4.795	tr|C5WWQ2|C5WWQ2_SORBI	Uncharacterized protein OS=Sorghum bicolor GN=SORBI_001G342600 PE=4 SV=1	3	2	99	VSGIPHLVILDAK	iTRAQ8plex@N-term; iTRAQ8plex(K)@13		0.00126603	1969.22	657.414	1969.22	657.413	3	15	-
131					1.52288	99	FKVSGIPHLVILDAK	iTRAQ8plex@N-term; iTRAQ8plex(K)@2; iTRAQ8plex(K)@15	missed K-V@2	-0.0132005	2548.57	638.151	2548.59	638.154	4	14
131					0.787812	98.05	LIEVYKELAEQGK	iTRAQ8plex@N-term; iTRAQ8plex(K)@6; iTRAQ8plex(K)@13	missed K-E@6	-0.0123995	2431.43	811.485	2431.45	811.489	3	12
132	17.11	tr|C5X9N2|C5X9N2_SORBI	Uncharacterized protein OS=Sorghum bicolor GN=SORBI_002G039000 PE=4 SV=1	3	2	99	YFFFYVHSETR	iTRAQ8plex@N-term; iTRAQ8plex(Y)@5		-0.000282212	2103.1	702.042	2103.1	702.042	3	15	+
132					1.56864	99	GKLQIDVK	iTRAQ8plex@N-term; iTRAQ8plex(K)@2; iTRAQ8plex(K)@8	missed K-L@2	0.00192486	1812.16	605.061	1812.16	605.061	3	12
132					0.560667	96.29	ISASTDK	iTRAQ8plex@N-term; iTRAQ8plex(K)@7		-0.0370321	1328.74	665.377	1328.78	665.395	2	12
133	6.157	tr|C5WP48|C5WP48_SORBI	Alpha-mannosidase OS=Sorghum bicolor GN=SORBI_001G268700 PE=3 SV=1	3	2	99	LNVHLVPHSHDDVGWLK	iTRAQ8plex@N-term; iTRAQ8plex(K)@17		0.130137	2573.56	644.398	2573.43	644.365	4	12	+
133					2	99	NKEHAEVEYTIGPIPVDDDVGKEVITR	iTRAQ8plex@N-term; iTRAQ8plex(K)@2; iTRAQ8plex(K)@22	missed K-E@2; missed K-E@22	-0.65896	3934.48	984.628	3935.14	984.792	4	13
133					0.177178	99	AVGAASIQDGQLEIMLHR	iTRAQ8plex@N-term		-2.94434	2209.25	737.424	2212.19	738.405	3	14
134	40.55	tr|C5YQ75|C5YQ75_SORBI	Peroxidase OS=Sorghum bicolor GN=SORBI_008G010500 PE=3 SV=1	4	2	99	DMVALSGAHTIGLAR	iTRAQ8plex@N-term		-8.64781e-05	1815	606.007	1815	606.007	3	17	+
134					2	99	MGDIMPLTGSNGEIRK	iTRAQ8plex@N-term; Deamidated(N)@11; iTRAQ8plex(K)@16	missed R-K@15	0.0103176	2327.25	776.759	2327.24	776.755	3	15
134					0.189767	99	SVLQAAIAR	iTRAQ8plex@N-term; iTRAQ8plex(S)@1		0.00656969	1535.97	512.996	1535.96	512.994	3	13
134					0.000434512	99	TGSNGEIR	iTRAQ8plex@N-term	cleaved L-T@N-term	-0.00377863	1136.61	569.31	1136.61	569.312	2	8
135	9.16	tr|A0A1B6PLT3|A0A1B6PLT3_SORBI	Uncharacterized protein OS=Sorghum bicolor GN=SORBI_006G132100 PE=4 SV=1	3	2	99	SAFVSAADAFPAFAHGGTEAEGK	iTRAQ8plex@N-term; iTRAQ8plex(K)@23		0.0466386	2845.5	712.381	2845.45	712.37	4	19	-
135					2	99	SAFVSAADAFPAFAHGGTEAEGKR	iTRAQ8plex@N-term; iTRAQ8plex(K)@23	missed K-R@23	-0.00634188	3001.54	751.393	3001.55	751.395	4	17
135					0	18.03	VGYYK	iTRAQ8plex@N-term; iTRAQ8plex(K)@5		-0.0105733	1236.72	619.368	1236.73	619.374	2	8
136	7.879	tr|C5WQK1|C5WQK1_SORBI	Uncharacterized protein OS=Sorghum bicolor GN=SORBI_001G280000 PE=3 SV=1	2	2	99	EALGIHEGSIGSWSR	iTRAQ8plex@N-term		0.0208731	1902.01	635.011	1901.99	635.004	3	14	+
136					2	99	GFEGPLPFHLETGYVEVDEEHGAR	iTRAQ8plex@N-term		0.0165381	2988.47	748.125	2988.46	748.121	4	19
137	16.43	tr|C5X780|C5X780_SORBI	Uncharacterized protein OS=Sorghum bicolor GN=SORBI_002G007200 PE=4 SV=1	3	2	99	GSTYAFQLK	iTRAQ8plex@N-term; iTRAQ8plex(K)@9		-0.0181088	1621.91	811.963	1621.93	811.972	2	14	+
137					1.52288	99	GWNPDVDYTAWVK	iTRAQ8plex@N-term; iTRAQ8plex(K)@13		0.0269566	2158.16	720.393	2158.13	720.384	3	14
137					0.621602	99	GDWLIFQYQNGR	iTRAQ8plex@N-term; iTRAQ8plex(Y)@8; Deamidated(N)@10		-0.00153378	2105.11	702.712	2105.12	702.712	3	13
138	8.451	tr|A0A1B6QEG2|A0A1B6QEG2_SORBI	Uncharacterized protein OS=Sorghum bicolor GN=SORBI_002G315800 PE=4 SV=1	2	2	99	GWGDDGYFK	iTRAQ8plex@N-term; iTRAQ8plex(K)@9		0.011226	1651.86	826.936	1651.85	826.93	2	13	+
138					2	99	HITGGIMGGHAVK	iTRAQ8plex@N-term; iTRAQ8plex(K)@13		-0.0167214	1885.07	629.362	1885.08	629.368	3	20
138					0.0757207	99	TGGIMGGHAVK	No iTRAQ8plex@N-term; iTRAQ8plex(K)@11	cleaved I-T@N-term	-0.0090061	1330.72	666.37	1330.73	666.374	2	14
138					0.0204516	98.02	HFSIDAYR	iTRAQ8plex@N-term; iTRAQ8plex(S)@3		0.0637931	1615.96	539.66	1615.89	539.638	3	11
139	8.554	tr|C5YRS3|C5YRS3_SORBI	Purple acid phosphatase OS=Sorghum bicolor GN=SORBI_008G037000 PE=3 SV=1	2	2	99	RPAFVLALVHAPWYNSNEAHQGEGDAMR	iTRAQ8plex@N-term		-4.95544	3434.76	859.697	3439.72	860.936	4	12	-
139					2	99	VDAVFAGHVHAYER	iTRAQ8plex@N-term		0.0142917	1873.99	625.67	1873.97	625.665	3	21
140	5.449	tr|C5YCY4|C5YCY4_SORBI	Uncharacterized protein OS=Sorghum bicolor GN=SORBI_006G160700 PE=3 SV=1	3	2	99	ILVDHSIVESFAQGGR	iTRAQ8plex@N-term		0.00286755	2031.11	678.043	2031.11	678.042	3	15	-
140					2	99	RFDDVALHR	iTRAQ8plex@N-term	missed R-F@1	0.129824	1431.92	478.313	1431.79	478.27	3	13
140					0.0195421	99	DRDHAGLALVYR	iTRAQ8plex@N-term	missed R-D@2	-3.37274	1685.55	422.396	1688.93	423.239	4	11
141	5.288	tr|A0A1B6Q8G8|A0A1B6Q8G8_SORBI	Uncharacterized protein (Fragment) OS=Sorghum bicolor GN=SORBI_003G440900 PE=4 SV=1	2	2	99	KGDLFEIK	iTRAQ8plex@N-term; iTRAQ8plex(K)@1; iTRAQ8plex(K)@8	missed K-G@1	0.000185656	1861.14	621.389	1861.14	621.389	3	13	-
141					2	99	SDQPAIIYTGADTEKR	iTRAQ8plex@N-term; iTRAQ8plex(K)@15	missed K-R@15	-0.00427275	2372.28	791.766	2372.28	791.767	3	13
142	11.11	tr|C5XHP9|C5XHP9_SORBI	Uncharacterized protein OS=Sorghum bicolor GN=SORBI_003G419500 PE=4 SV=1	2	2	99	RGNPLYYIPVQGVAVNQAR	iTRAQ8plex@N-term	missed R-G@1	-0.0215842	2418.32	807.115	2418.34	807.122	3	15	+
142					2	99	VPYTELRPDVYRPVVQAFDR	iTRAQ8plex@N-term		0.027333	2723.5	681.882	2723.47	681.875	4	13
143	10.95	tr|C5WPY8|C5WPY8_SORBI	Peroxidase OS=Sorghum bicolor GN=SORBI_001G277000 PE=3 SV=1	2	2	99	FTAVGLHTVDLVALSGAHTFGR	iTRAQ8plex@N-term		0.0458482	2572.45	644.12	2572.41	644.109	4	21	+
143					2	99	NVLIEAHK	iTRAQ8plex@N-term; iTRAQ8plex(K)@8		-0.00513847	1530.93	511.317	1530.93	511.319	3	12
144	10.36	tr|C5Z6Y0|C5Z6Y0_SORBI	Uncharacterized protein OS=Sorghum bicolor GN=SORBI_010G088700 PE=4 SV=1	2	2	99	AATVSKNGAHGGGGK	iTRAQ8plex@N-term; iTRAQ8plex(K)@6; Deamidated(N)@7; iTRAQ8plex(K)@15	missed K-N@6	0.0250033	2224.29	557.081	2224.27	557.075	4	14	+
144					2	99	YHDGAVLSGDIPVSVLWYGR	iTRAQ8plex@N-term; iTRAQ8plex(Y)@1		0.0417622	2811.56	703.897	2811.52	703.887	4	17
145	12.5	tr|C5YBF1|C5YBF1_SORBI	Uncharacterized protein OS=Sorghum bicolor GN=SORBI_006G132700 PE=3 SV=1	2	2	99	AASSSYPAFAHGGTEADGKR	iTRAQ8plex@N-term; iTRAQ8plex(K)@19	missed K-R@19	0.013857	2587.34	647.842	2587.32	647.838	4	20	+
145					2	99	EIAAFFAHVTHETR	iTRAQ8plex@N-term		0.0179659	1932.03	645.019	1932.02	645.013	3	20
146	6.587	tr|A0A1B6QD45|A0A1B6QD45_SORBI	Uncharacterized protein OS=Sorghum bicolor GN=SORBI_002G237000 PE=4 SV=1	2	2	99	AELLLFHAVPVHY	iTRAQ8plex@N-term	cleaved Y-S@C-term	0.0411521	1812.07	605.029	1812.02	605.015	3	14	-
146					2	99	AELLLFHAVPVHYSLGSLK	iTRAQ8plex@N-term; iTRAQ8plex(K)@19		0.0327694	2701.61	676.41	2701.58	676.402	4	19
147	3.194	tr|C5Z998|C5Z998_SORBI	Uncharacterized protein OS=Sorghum bicolor GN=SORBI_010G255000 PE=4 SV=1	2	2	99	GPIPGNLGNSPASVVVLAHNR	iTRAQ8plex@N-term		-0.00423755	2372.32	791.78	2372.32	791.782	3	22	+
147					2	99	LRGPIPGNLGNSPASVVVLAHNR	iTRAQ8plex@N-term	missed R-G@2	0.00660141	2641.51	661.386	2641.51	661.384	4	15
148	8.794	tr|C5WT45|C5WT45_SORBI	Uncharacterized protein OS=Sorghum bicolor GN=SORBI_001G168500 PE=3 SV=1	2	2	99	DQLLTALGGGDGPVAAEILHAL	iTRAQ8plex@N-term	cleaved L-S@C-term	-0.200381	2434.14	609.542	2434.34	609.592	4	9	-
148					2	99	YKAETHSVDFQEK	iTRAQ8plex@N-term; iTRAQ8plex(K)@2; iTRAQ8plex(K)@13	missed K-A@2	-0.0140109	2493.35	624.345	2493.36	624.348	4	13
149	8.261	tr|C5Y7T1|C5Y7T1_SORBI	Uncharacterized protein OS=Sorghum bicolor GN=SORBI_005G086000 PE=3 SV=1	2	2	99	VKPGLSSYAGQPQEAAK	iTRAQ8plex@N-term; iTRAQ8plex(K)@2; iTRAQ8plex(K)@17		-0.00185262	2642.51	661.636	2642.52	661.636	4	13	+
149					2	99	YTYNGQQYDAIARPEGALYEK	iTRAQ8plex@N-term; Deamidated(N)@4; iTRAQ8plex(K)@21		0.0159494	3058.57	765.649	3058.55	765.645	4	17
150	7.576	tr|C5X3W3|C5X3W3_SORBI	Uncharacterized protein OS=Sorghum bicolor GN=SORBI_002G246400 PE=3 SV=1	2	2	99	TGGMMLEHISGLEIDNVR	iTRAQ8plex@N-term		0.0085921	2275.17	759.397	2275.16	759.394	3	12	+
150					2	99	VLLPAPGDYLTATVHLR	iTRAQ8plex@N-term		0.0220829	2139.26	714.093	2139.24	714.086	3	18
151	12.63	tr|C5XC95|C5XC95_SORBI	Uncharacterized protein OS=Sorghum bicolor GN=SORBI_002G345800 PE=4 SV=1	2	2	99	KFHLGDTVVFTYNK	iTRAQ8plex@N-term; iTRAQ8plex(K)@1; iTRAQ8plex(K)@14	missed K-F@1	0.031934	2580.51	646.136	2580.48	646.128	4	14	+
151					2	99	QFHNVLAVSK	iTRAQ8plex@N-term; iTRAQ8plex(K)@10		-0.0038904	1750.03	584.351	1750.04	584.352	3	12
152	7.51	tr|C5XQ07|C5XQ07_SORBI	Uncharacterized protein OS=Sorghum bicolor GN=SORBI_003G072300 PE=3 SV=1	2	2	99	VATPAQAQEVHASLR	iTRAQ8plex@N-term		-0.0172839	1881.02	628.014	1881.04	628.02	3	18	-
152					2	99	VATPAQAQEVHASLRDWLK	iTRAQ8plex@N-term; iTRAQ8plex(K)@19	missed R-D@15	0.0109377	2727.54	682.892	2727.53	682.889	4	15
153	14.79	tr|C5Y2P0|C5Y2P0_SORBI	Uncharacterized protein OS=Sorghum bicolor GN=SORBI_005G122300 PE=4 SV=1	2	2	99	RDGRDYLVGDGR	iTRAQ8plex@N-term	missed R-D@1; missed R-D@4	-3.12306	1678.76	560.593	1681.88	561.634	3	13	+
153					2	99	RIEAAAEVR	iTRAQ8plex@N-term	missed R-I@1	0.0157843	1317.78	440.268	1317.77	440.263	3	14
154	5.277	tr|A0A1B6QFT1|A0A1B6QFT1_SORBI	Uncharacterized protein OS=Sorghum bicolor GN=SORBI_002G392000 PE=4 SV=1	2	2	99	VNPGLGAGLIR	iTRAQ8plex@N-term	cleaved N-V@N-term	-0.00663934	1369.83	457.617	1369.83	457.619	3	11	-
154					1.48149	99	GFDVVDAAK	iTRAQ8plex@N-term; iTRAQ8plex(K)@9		-0.0256056	1528.85	765.43	1528.87	765.443	2	15
155	12.29	tr|A0A1B6QFT7|A0A1B6QFT7_SORBI	Uncharacterized protein OS=Sorghum bicolor GN=SORBI_002G392300 PE=4 SV=1	2	2	99	GLGVDDLVVLSGAHTVGR	iTRAQ8plex@N-term		-6.78869	2061.37	688.13	2068.16	690.393	3	18	+
155					1.61979	99	AATDNTVVQDVVTP	iTRAQ8plex@N-term	cleaved N-A@N-term; cleaved P-D@C-term	0.124446	1733.04	578.687	1732.92	578.646	3	10
156	16.41	tr|C5WN51|C5WN51_SORBI	Uncharacterized protein OS=Sorghum bicolor GN=SORBI_001G119000 PE=4 SV=1	2	2	99	AHNVVPVSAAGYR	iTRAQ8plex@N-term		-9.59329e-05	1643.9	548.976	1643.91	548.976	3	11	+
156					1.46852	99	AGDVLVFK	iTRAQ8plex@N-term; iTRAQ8plex(K)@8		-0.00326545	1455.89	728.951	1455.89	728.953	2	14
157	14.2	tr|C5WPH2|C5WPH2_SORBI	Uncharacterized protein OS=Sorghum bicolor GN=SORBI_001G130400 PE=4 SV=1	2	2	99	GAANDLLPK	iTRAQ8plex@N-term; iTRAQ8plex(K)@9	cleaved N-G@N-term	-0.0248027	1505.88	753.946	1505.9	753.959	2	16	+
157					1.50864	99	LSEGAISDLSGVQAK	iTRAQ8plex@N-term; iTRAQ8plex(K)@15		0.0234741	2082.2	695.074	2082.18	695.067	3	19
158	9.058	tr|C5WSF3|C5WSF3_SORBI	Uncharacterized protein OS=Sorghum bicolor GN=SORBI_001G301000 PE=3 SV=1	2	2	99	YHFDLSGTAFGSMAR	iTRAQ8plex@N-term; iTRAQ8plex(Y)@1	cleaved R-P@C-term	0.0121921	2267.17	756.732	2267.16	756.728	3	20	+
158					1.49485	99	HAGIIDIQFR	iTRAQ8plex@N-term		0.00331121	1472.84	491.955	1472.84	491.954	3	13
159	10.29	tr|A0A1B6P9F6|A0A1B6P9F6_SORBI	Uncharacterized protein OS=Sorghum bicolor GN=SORBI_009G190800 PE=4 SV=1	2	2	99	VDVDEMK	iTRAQ8plex@N-term; iTRAQ8plex(K)@7		-0.0101098	1442.78	722.397	1442.79	722.402	2	12	-
159					1.284	99	MIAPVFAELAK	iTRAQ8plex@N-term; Oxidation(M)@1; iTRAQ8plex(K)@11		0.0274146	1813.09	605.371	1813.06	605.362	3	13
160	6.509	tr|A0A1B6Q537|A0A1B6Q537_SORBI	Uncharacterized protein OS=Sorghum bicolor GN=SORBI_003G244600 PE=4 SV=1	2	2	99	FYDVQNNYSAQVK	iTRAQ8plex@N-term; iTRAQ8plex(Y)@2; iTRAQ8plex(Y)@8; iTRAQ8plex(K)@13		-0.0903741	2791.47	698.874	2791.56	698.897	4	10	-
160					1.48149	99	YGGIMVWNR	iTRAQ8plex@N-term		0.0146651	1398.75	700.384	1398.74	700.377	2	15
161	7.438	tr|C5Z0N9|C5Z0N9_SORBI	Peroxidase OS=Sorghum bicolor GN=SORBI_009G055300 PE=3 SV=1	2	2	99	FFDVVDSAK	iTRAQ8plex@N-term; iTRAQ8plex(K)@9		-0.0225339	1634.89	818.452	1634.91	818.464	2	15	+
161					1.36653	99	ALVDSFVR	iTRAQ8plex@N-term		0.0102303	1209.71	605.864	1209.7	605.858	2	13
162	6.004	tr|C5X4N0|C5X4N0_SORBI	Uncharacterized protein OS=Sorghum bicolor GN=SORBI_002G255600 PE=3 SV=1	3	2	99	LVPAMENIHR	iTRAQ8plex@N-term		-0.0171418	1482.81	495.278	1482.83	495.283	3	9	+
162					0.657577	98.04	AAGAGSVK	iTRAQ8plex@N-term; iTRAQ8plex(K)@8		-0.0300803	1267.74	634.878	1267.77	634.893	2	12
162					0.568636	97.44	NPGTPVRPGAK	iTRAQ8plex@N-term; iTRAQ8plex(K)@11		-0.0111491	1701	568.009	1701.01	568.012	3	11
163	23.05	tr|C5Z476|C5Z476_SORBI	Uncharacterized protein OS=Sorghum bicolor GN=SORBI_010G161900 PE=4 SV=2	2	2	99	GLLHSDQELFNGGTQDALVRKYSGNGRMFANDFAKAMVKMGGLAPAAGTP	iTRAQ8plex@N-term; iTRAQ8plex(K)@21; iTRAQ8plex(K)@35; iTRAQ8plex(K)@39	cleaved P-T@C-term; missed R-K@20; missed K-Y@21; missed R-M@27; missed K-A@35; missed K-M@39	-10.1429	6415.25	1284.06	6425.39	1286.09	5	14	-
163					1.22915	99	GLSARDMTALSGAHTVGR	iTRAQ8plex@N-term	missed R-D@5	-0.00491866	2103.11	702.044	2103.12	702.046	3	12
164	5.513	tr|C5X455|C5X455_SORBI	Carboxypeptidase OS=Sorghum bicolor GN=SORBI_002G401200 PE=3 SV=1	2	2	99	HAASPPVGR	iTRAQ8plex@N-term		0.0104622	1194.69	399.237	1194.68	399.233	3	10	+
164					1.14267	99	HAAATAGGGKPSSSSPINLK	iTRAQ8plex@N-term; iTRAQ8plex(K)@10; iTRAQ8plex(K)@20		0.0026584	2762.58	691.653	2762.58	691.652	4	16
165	13.68	tr|A0A1B6PLT5|A0A1B6PLT5_SORBI	Uncharacterized protein OS=Sorghum bicolor GN=SORBI_006G133000 PE=4 SV=1	2	2	99	AYAASGSVTVPHESQGR	iTRAQ8plex@N-term		0.00913065	2020.04	674.353	2020.03	674.35	3	13	+
165					1.11919	99	YLDAAHYAVPHGAR	iTRAQ8plex@N-term; iTRAQ8plex(Y)@7		0.0914656	2148.26	538.072	2148.17	538.049	4	12
166	10.79	tr|C5WRL4|C5WRL4_SORBI	Uncharacterized protein OS=Sorghum bicolor GN=SORBI_001G442200 PE=4 SV=1	2	2	99	IAVGHHTMR	iTRAQ8plex@N-term		0.00277422	1324.74	442.586	1324.73	442.585	3	13	+
166					1.10791	99	SLQKPWYLVLGNHDYRGDALAQLSPVLR	iTRAQ8plex@N-term; iTRAQ8plex(K)@4; iTRAQ8plex(Y)@15	missed R-G@16	0.233865	4121.56	687.935	4121.33	687.896	6	14
167	12.44	tr|C5XRU7|C5XRU7_SORBI	Uncharacterized protein OS=Sorghum bicolor GN=SORBI_004G148100 PE=3 SV=1	3	1.39794	99	IDYAPFGLNPPHTHPR	iTRAQ8plex@N-term		0.0166459	2135.14	712.72	2135.12	712.715	3	17	+
167					1.10237	99	AFQVDKHTVDR	iTRAQ8plex@N-term; iTRAQ8plex(K)@6	missed K-H@6	-0.0039687	1923.07	642.032	1923.08	642.034	3	14
167					0.514279	99	PFGLNPPHTHPR	No iTRAQ8plex@N-term	cleaved A-P@N-term	0.0154457	1368.72	685.368	1368.71	685.36	2	16
168	51.52	tr|C5XG88|C5XG88_SORBI	Small ubiquitin-related modifier OS=Sorghum bicolor GN=SORBI_003G402600 PE=3 SV=1	3	2	99	VKGQDGNEVFFR	iTRAQ8plex@N-term; iTRAQ8plex(K)@2	missed K-G@2	-0.00981366	2003.1	668.706	2003.1	668.709	3	14	-
168					0.521434	99	LRGEQTPDELEMEDGDEIDAMLHQTGG	iTRAQ8plex@N-term	cleaved G-S@C-term; missed R-G@2	-0.0105924	3289.49	1097.51	3289.5	1097.51	3	16
168					0.406714	99	PAEAGGAHINLK	No iTRAQ8plex@N-term; iTRAQ8plex(K)@12	cleaved K-P@N-term	-0.00388545	1480.83	741.421	1480.83	741.423	2	16
169	7.98	tr|A0A1B6QJR7|A0A1B6QJR7_SORBI	Uncharacterized protein OS=Sorghum bicolor GN=SORBI_001G189000 PE=4 SV=1	2	2	99	AVHEDPTANAPLLR	iTRAQ8plex@N-term		0.000839902	1806.99	603.337	1806.99	603.337	3	14	-
169					0.91364	99	NLSIKDLAVLSGAHAIGK	iTRAQ8plex@N-term; iTRAQ8plex(K)@5; iTRAQ8plex(K)@18	missed K-D@5	-0.00960965	2718.64	680.668	2718.65	680.67	4	14
170	7.107	tr|C5WX83|C5WX83_SORBI	Uncharacterized protein OS=Sorghum bicolor GN=SORBI_001G058300 PE=4 SV=1	2	2	99	ALEQLDVAHNR	iTRAQ8plex@N-term		0.0027587	1568.86	523.961	1568.86	523.96	3	13	+
170					0.869666	99	AITDDPK	iTRAQ8plex@N-term; iTRAQ8plex(K)@7		0.00083493	1366.79	684.404	1366.79	684.403	2	12
171	3.416	cont134; cont132	rfNP_006112.2 keratin 1 [Homo sapiens (contaminant)]; spP04264 K2C1_HUMAN Keratin, type II cytoskeletal 1 (Cytokeratin 1) (K1) (CK 1) (67 kDa cytokeratin) (Hair alpha protein) [Homo sapiens (contaminant)]	2	2	99	NKYEDEINKR	iTRAQ8plex@N-term; iTRAQ8plex(K)@2; iTRAQ8plex(K)@9	missed K-Y@2; missed K-R@9	0.0102439	2220.27	556.076	2220.26	556.073	4	14
171					0.752027	98.66	SKAEAESLYQSK	iTRAQ8plex@N-term; iTRAQ8plex(K)@2; iTRAQ8plex(K)@12	missed K-A@2	-0.0189454	2252.26	751.76	2252.28	751.767	3	12
172	10.4	tr|C5X6H6|C5X6H6_SORBI	Uncharacterized protein OS=Sorghum bicolor GN=SORBI_002G431100 PE=3 SV=1	2	2	99	VEVTGGPDVPFHPGR	iTRAQ8plex@N-term	cleaved A-V@N-term	-0.0123112	1866.98	623.333	1866.99	623.337	3	14	-
172					0.739929	98.62	QDKPEPPPEGR	iTRAQ8plex@N-term; iTRAQ8plex(K)@3		-0.00804296	1857.01	620.011	1857.02	620.014	3	11
173	5.785	tr|C5XDR4|C5XDR4_SORBI	Uncharacterized protein OS=Sorghum bicolor GN=SORBI_002G217200 PE=3 SV=1	2	2	99	TKDWREDGIVSPVK	iTRAQ8plex@N-term; iTRAQ8plex(K)@2; iTRAQ8plex(K)@14	missed K-D@2; missed R-E@5	0.00501006	2541.47	636.376	2541.47	636.374	4	13	+
173					0.657577	98.28	AENVGVK	iTRAQ8plex@N-term; iTRAQ8plex(K)@7		-0.00451968	1323.79	662.904	1323.8	662.906	2	12
174	7.39	tr|C5YN91|C5YN91_SORBI	Uncharacterized protein OS=Sorghum bicolor GN=SORBI_007G171000 PE=4 SV=1	2	2	99	DIADADKLVAAMQAK	iTRAQ8plex@N-term; iTRAQ8plex(K)@7; iTRAQ8plex(K)@15	missed K-L@7	0.00801688	2471.43	618.864	2471.42	618.862	4	13	-
174					0.609065	99	LFTAGIAHFYEGYYTNK	iTRAQ8plex@N-term; iTRAQ8plex(H)@8; iTRAQ8plex(K)@17		0.0350084	2906.61	727.659	2906.57	727.651	4	13
175	15.35	tr|A0A194YLI0|A0A194YLI0_SORBI	Uncharacterized protein OS=Sorghum bicolor GN=SORBI_010G261000 PE=4 SV=1		1.5376	99	KGSGSRPAAAGPVR	iTRAQ8plex@N-term; iTRAQ8plex(K)@1	missed K-G@1	0.0332446	1918.17	480.549	1918.13	480.54	4	12	+
175					0.756962	99	VVEVAQVTSNALALVNK	iTRAQ8plex@N-term; iTRAQ8plex(K)@17		-1.06087	2361.34	788.122	2362.4	788.475	3	15
176	20.82	tr|C5X3C2|C5X3C2_SORBI	Peroxidase OS=Sorghum bicolor GN=SORBI_002G391400 PE=3 SV=1	2	2	99	GLDAFDMVTLSGAHSIGR	iTRAQ8plex@N-term		-0.00279662	2150.11	717.71	2150.11	717.711	3	18	+
176					0.444906	96.74	MGGIEVK	iTRAQ8plex@N-term; iTRAQ8plex(K)@7		-0.00198252	1340.79	671.404	1340.79	671.405	2	12
177	3.205	cont136	crahCP1812051 keratin 10 (epidermolytic hyperkeratosis; keratosis palmaris et plantaris) [Homo sapiens (contaminant)]	2	2	99	SSSSGSVGESSSK	iTRAQ8plex@N-term; iTRAQ8plex(K)@13		-5.01111	1787.92	596.979	1792.93	598.649	3	15
177					0.421361	96.52	LASYLDK	iTRAQ8plex@N-term; iTRAQ8plex(K)@7		-0.00248652	1416.84	709.428	1416.84	709.429	2	12
178	8.086	tr|C5Y171|C5Y171_SORBI	Uncharacterized protein OS=Sorghum bicolor GN=SORBI_004G142800 PE=3 SV=1	2	2	99	TLDHGVLLVGYGAAGFAPIR	iTRAQ8plex@N-term		-0.00589482	2330.3	777.774	2330.31	777.776	3	15	+
178					0.402305	96.29	LKDKPYWIIK	iTRAQ8plex@N-term; iTRAQ8plex(K)@2; iTRAQ8plex(K)@4; iTRAQ8plex(K)@10	missed K-D@2	0.00334875	2519.59	630.906	2519.59	630.905	4	12
179	6.437	tr|A0A1B6QB11|A0A1B6QB11_SORBI	Uncharacterized protein OS=Sorghum bicolor GN=SORBI_002G133800 PE=4 SV=1	2	2	99	EIDDADKLVAAIQAK	iTRAQ8plex@N-term; iTRAQ8plex(K)@7; iTRAQ8plex(K)@15	missed K-L@7	-0.0215873	2511.45	838.156	2511.47	838.163	3	17	-
179					0.334419	95.21	EAVAPYERPALSK	iTRAQ8plex@N-term; iTRAQ8plex(K)@13		-0.0265712	2038.14	680.388	2038.17	680.396	3	12
181	7.231	tr|A0A1B6PJF1|A0A1B6PJF1_SORBI	Uncharacterized protein OS=Sorghum bicolor GN=SORBI_006G014400 PE=4 SV=1	2	2	99	AMQVTIAFNHFGEGLIQR	iTRAQ8plex@N-term		0.0360597	2335.28	779.433	2335.24	779.421	3	21	-
181					0.199971	99	RDSSSWPAAAAATTTTR	iTRAQ8plex@N-term	cleaved L-R@N-term; missed R-D@1	0.00626199	2053.06	685.359	2053.05	685.357	3	13
182	33.73	tr|C5X8I3|C5X8I3_SORBI	Uncharacterized protein OS=Sorghum bicolor GN=SORBI_002G301600 PE=4 SV=2	2	1.58503	99	LKDFGQPDLIAAEK	iTRAQ8plex@N-term; iTRAQ8plex(K)@2; iTRAQ8plex(K)@14	missed K-D@2	0.0297635	2456.47	615.125	2456.44	615.117	4	12	+
182					0.623423	98.25	SLAQIIAFNK	iTRAQ8plex@N-term; iTRAQ8plex(K)@10		-0.000978866	1712.04	571.688	1712.04	571.689	3	10
183	3.694	tr|C5YBF3|C5YBF3_SORBI	Uncharacterized protein OS=Sorghum bicolor GN=SORBI_006G132900 PE=4 SV=1	2	2	99	YVDAPHHVVPHGAR	iTRAQ8plex@N-term		-0.932499	1857.06	620.027	1857.99	620.337	3	15	+
183					0.155523	99	DAPHHVVPHGAR	No iTRAQ8plex@N-term	cleaved V-D@N-term	0.0698388	1291.72	646.869	1291.65	646.834	2	12

## Sheet: Table_S3
Supplementary Table S3. List of proteins differentially expressed in response to osmotic stress imposed by sorbitol.
Prot. # = protein number. Ratio = the average fold-change (n = 4) in response to sorbitol-induced osmotic stress relative to the control. A negative value indicates down-regulation
SD=Standard deviation of the fold-changes (n = 4). P-value= Probability value obtained from a Student’s t-test comparing the fold changes between the sorbitol-induced osmotic stress treatments and the control (n = 4).
Prot. #	Accession	Name	Ratio	SD	p-value
155	A0A1B6QFT7	Uncharacterized protein OS=Sorghum bicolor GN=SORBI_002G392300 PE=4 SV=1	38.7	5.94286	6.01121e-06
110	A0A1B6QN96	Uncharacterized protein OS=Sorghum bicolor GN=SORBI_001G371900 PE=4 SV=1	13.586	1.9935	1.14142e-05
131	C5WWQ2	Uncharacterized protein OS=Sorghum bicolor GN=SORBI_001G342600 PE=4 SV=1	8.46544	2.42894	6.4287e-05
19	A0A194YMM6	Uncharacterized protein OS=Sorghum bicolor GN=SORBI_010G262500 PE=4 SV=1	7.9396	0.269351	1.03806e-08
41	C6JSB7	Peroxidase OS=Sorghum bicolor GN=Sb0246s002010 PE=3 SV=1	7.78924	1.84479	4.99198e-05
104	A0A194YU12	Uncharacterized protein OS=Sorghum bicolor GN=SORBI_004G341200 PE=4 SV=1	6.44505	0.293584	2.33515e-08
168	C5XG88	Small ubiquitin-related modifier OS=Sorghum bicolor GN=SORBI_003G402600 PE=3 SV=1	6.25842	1.93628	0.000602088
130	C5XTG0	Uncharacterized protein OS=Sorghum bicolor GN=SORBI_004G166500 PE=4 SV=1	6.09526	0.453993	5.54212e-07
49	A0A194YGY2	Uncharacterized protein OS=Sorghum bicolor GN=SORBI_010G027000 PE=4 SV=1	5.90457	0.351936	1.21454e-07
111	A0A1B6Q818	Uncharacterized protein OS=Sorghum bicolor GN=SORBI_003G416300 PE=4 SV=1	5.84431	0.448391	3.18634e-07
69	A0A1B6Q9F4	Uncharacterized protein OS=Sorghum bicolor GN=SORBI_002G057900 PE=4 SV=1	5.63368	0.264526	6.3917e-08
178	C5Y171	Uncharacterized protein OS=Sorghum bicolor GN=SORBI_004G142800 PE=3 SV=1	5.61984	0.523303	1.25087e-06
179	A0A1B6QB11	Uncharacterized protein OS=Sorghum bicolor GN=SORBI_002G133800 PE=4 SV=1	5.61707	0.918899	1.42138e-05
103	C5YW21	Malate dehydrogenase OS=Sorghum bicolor GN=SORBI_009G240700 PE=3 SV=1	5.42664	0.885111	2.77065e-05
152	C5XQ07	Uncharacterized protein OS=Sorghum bicolor GN=SORBI_003G072300 PE=3 SV=1	5.31881	1.29081	0.000151873
67	C5Y587	Uncharacterized protein OS=Sorghum bicolor GN=SORBI_005G049800 PE=4 SV=2	5.05771	0.47209	1.20201e-06
70	C5XX52	Glyceraldehyde-3-phosphate dehydrogenase OS=Sorghum bicolor GN=SORBI_004G205100 PE=3 SV=1	4.48622	0.289507	5.18734e-07
90	A0A1B6QEI0	Uncharacterized protein OS=Sorghum bicolor GN=SORBI_002G317600 PE=4 SV=1	4.45074	0.117556	9.13415e-08
138	A0A1B6QEG2	Uncharacterized protein OS=Sorghum bicolor GN=SORBI_002G315800 PE=4 SV=1	4.4233	0.248041	3.78816e-07
159	A0A1B6P9F6	Uncharacterized protein OS=Sorghum bicolor GN=SORBI_009G190800 PE=4 SV=1	4.28363	0.353064	1.9515e-06
28	C5Y397	Alpha-mannosidase OS=Sorghum bicolor GN=SORBI_005G132400 PE=3 SV=1	4.24025	0.277694	1.09688e-06
132	C5X9N2	Uncharacterized protein OS=Sorghum bicolor GN=SORBI_002G039000 PE=4 SV=1	4.15426	0.376051	4.02829e-06
95	C5X5L7	Alpha-galactosidase OS=Sorghum bicolor GN=SORBI_002G417800 PE=3 SV=1	4.06086	0.211486	1.34072e-06
123	C5XFH6	Fructose-bisphosphate aldolase OS=Sorghum bicolor GN=SORBI_003G393900 PE=3 SV=1	4.00856	0.530795	2.74893e-05
98	C5YNA1	Uncharacterized protein OS=Sorghum bicolor GN=SORBI_007G172100 PE=3 SV=1	3.72867	0.245776	4.99797e-06
139	C5YRS3	Purple acid phosphatase OS=Sorghum bicolor GN=SORBI_008G037000 PE=3 SV=1	3.68952	0.335481	5.42061e-06
29	C5X8J4	Xyloglucan endotransglucosylase/hydrolase OS=Sorghum bicolor GN=SORBI_002G302000 PE=3 SV=1	3.58132	0.244216	1.42291e-06
148	C5WT45	Uncharacterized protein OS=Sorghum bicolor GN=SORBI_001G168500 PE=3 SV=1	3.55359	0.328299	6.16482e-06
174	C5YN91	Uncharacterized protein OS=Sorghum bicolor GN=SORBI_007G171000 PE=4 SV=1	3.41722	2.19388	0.0081369
48	A0A1B6PNM7	Uncharacterized protein OS=Sorghum bicolor GN=SORBI_006G242000 PE=4 SV=1	3.27164	0.129573	7.95775e-07
17	C5WSF0	Uncharacterized protein OS=Sorghum bicolor GN=SORBI_001G300800 PE=3 SV=1	3.22855	0.412693	3.52749e-05
2	C5WSF9	Uncharacterized protein OS=Sorghum bicolor GN=SORBI_001G301500 PE=3 SV=1	3.17545	0.192123	3.57873e-06
59	C5WSE5	Uncharacterized protein OS=Sorghum bicolor GN=SORBI_001G300400 PE=3 SV=1	3.14178	0.225489	7.20498e-06
122	A0A1B6PHE0	Uncharacterized protein OS=Sorghum bicolor GN=SORBI_007G120800 PE=4 SV=1	3.13229	0.410542	8.07019e-05
20	A0A1B6QMT3	Uncharacterized protein OS=Sorghum bicolor GN=SORBI_001G348900 PE=4 SV=1	3.09327	0.242643	6.01727e-06
43	A0A1B6PD28	Uncharacterized protein OS=Sorghum bicolor GN=SORBI_008G113000 PE=4 SV=1	3.08046	0.176167	7.64934e-06
133	C5WP48	Alpha-mannosidase OS=Sorghum bicolor GN=SORBI_001G268700 PE=3 SV=1	3.04747	0.308946	0.000391517
79	C5X502	Dirigent protein OS=Sorghum bicolor GN=SORBI_002G119900 PE=3 SV=1	3.01145	0.307522	2.01514e-05
167	C5XRU7	Uncharacterized protein OS=Sorghum bicolor GN=SORBI_004G148100 PE=3 SV=1	3.00659	0.416231	8.74233e-05
35	C5XIY1	Peroxidase OS=Sorghum bicolor GN=SORBI_003G152100 PE=3 SV=1	2.98278	0.140292	5.62451e-06
121	A0A1B6QAK5	Uncharacterized protein OS=Sorghum bicolor GN=SORBI_002G113800 PE=4 SV=1	2.97378	0.290501	3.90855e-05
53	C5Z6U1	Uncharacterized protein OS=Sorghum bicolor GN=SORBI_010G209900 PE=4 SV=1	2.96347	0.159416	5.79565e-06
33	C5Z0P5	Uncharacterized protein OS=Sorghum bicolor GN=SORBI_009G055900 PE=4 SV=1	2.94748	0.233692	3.76668e-06
6	A0A1B6QHZ6	Uncharacterized protein OS=Sorghum bicolor GN=SORBI_001G089000 PE=4 SV=1	2.92753	0.121877	4.85069e-06
141	A0A1B6Q8G8	Uncharacterized protein (Fragment) OS=Sorghum bicolor GN=SORBI_003G440900 PE=4 SV=1	2.91619	0.112402	4.18153e-05
173	C5XDR4	Uncharacterized protein OS=Sorghum bicolor GN=SORBI_002G217200 PE=3 SV=1	2.87477	0.246063	8.5208e-06
134	C5YQ75	Peroxidase OS=Sorghum bicolor GN=SORBI_008G010500 PE=3 SV=1	2.85216	0.133893	2.98421e-06
27	C5XKE9	Endoglucanase OS=Sorghum bicolor GN=SORBI_003G015700 PE=3 SV=1	2.83552	0.345145	2.25071e-05
21	C5Z6U2	Uncharacterized protein OS=Sorghum bicolor GN=SORBI_010G210000 PE=4 SV=1	2.82277	0.360942	5.00618e-05
116	C5WQH5	Uncharacterized protein OS=Sorghum bicolor GN=SORBI_001G149500 PE=4 SV=1	2.78726	0.47844	0.000233096
145	C5YBF1	Uncharacterized protein OS=Sorghum bicolor GN=SORBI_006G132700 PE=3 SV=1	2.78725	0.292287	2.58747e-05
136	C5WQK1	Uncharacterized protein OS=Sorghum bicolor GN=SORBI_001G280000 PE=3 SV=1	2.76929	0.280063	3.61074e-05
151	C5XC95	Uncharacterized protein OS=Sorghum bicolor GN=SORBI_002G345800 PE=4 SV=1	2.76405	0.177032	1.45231e-05
161	C5Z0N9	Peroxidase OS=Sorghum bicolor GN=SORBI_009G055300 PE=3 SV=1	2.75737	0.105673	9.29562e-06
13	C5Y360	Peroxidase OS=Sorghum bicolor GN=SORBI_005G011300 PE=3 SV=1	2.73217	0.311815	4.80282e-05
137	C5X780	Uncharacterized protein OS=Sorghum bicolor GN=SORBI_002G007200 PE=4 SV=1	2.69852	0.116706	9.70107e-06
47	C5XPK9	Uncharacterized protein OS=Sorghum bicolor GN=SORBI_003G205600 PE=4 SV=1	2.69082	0.0915479	8.52847e-07
76	C5WXD7	Uncharacterized protein OS=Sorghum bicolor GN=SORBI_001G209300 PE=4 SV=1	2.67127	0.125441	2.62418e-05
97	C5XIY0	Peroxidase OS=Sorghum bicolor GN=SORBI_003G152000 PE=3 SV=1	2.58324	0.110289	9.88341e-06
120	C5YSB1	Uncharacterized protein OS=Sorghum bicolor GN=SORBI_008G048400 PE=4 SV=1	2.548	0.213182	2.59817e-05
40	C5XWE5	Uncharacterized protein OS=Sorghum bicolor GN=SORBI_004G197600 PE=4 SV=1	2.5193	0.155741	3.58761e-05
106	C5WT90	Uncharacterized protein OS=Sorghum bicolor GN=SORBI_001G173300 PE=4 SV=1	2.47927	0.282574	0.000242864
117	C5Y1P6	Uncharacterized protein OS=Sorghum bicolor GN=SORBI_005G099500 PE=3 SV=1	2.44193	0.147059	3.58739e-05
140	C5YCY4	Uncharacterized protein OS=Sorghum bicolor GN=SORBI_006G160700 PE=3 SV=1	2.41938	0.418579	0.000216966
23	C5Z240	Uncharacterized protein OS=Sorghum bicolor GN=SORBI_010G003100 PE=4 SV=1	2.4012	0.189871	3.68901e-05
87	C5YVJ7	Uncharacterized protein OS=Sorghum bicolor GN=SORBI_009G232100 PE=4 SV=1	2.36416	0.105051	1.37718e-06
88	C5XB39	Uncharacterized protein OS=Sorghum bicolor GN=SORBI_002G055700 PE=4 SV=1	2.34813	0.105716	0.00011493
129	C5X6P7	Uncharacterized protein OS=Sorghum bicolor GN=SORBI_002G140400 PE=4 SV=1	2.34459	0.140229	1.52656e-05
36	C5XB38	Uncharacterized protein OS=Sorghum bicolor GN=SORBI_002G055600 PE=4 SV=1	2.32682	0.156473	7.21847e-05
150	C5X3W3	Uncharacterized protein OS=Sorghum bicolor GN=SORBI_002G246400 PE=3 SV=1	2.29845	0.421534	0.00115684
115	C5XQW7	Uncharacterized protein OS=Sorghum bicolor GN=SORBI_003G087300 PE=4 SV=1	2.29186	0.121539	8.6654e-05
84	C5XFX7	Uncharacterized protein OS=Sorghum bicolor GN=SORBI_003G247000 PE=3 SV=1	2.29141	0.196884	5.07939e-05
113	C5XYB4	Uncharacterized protein OS=Sorghum bicolor GN=SORBI_004G229300 PE=4 SV=1	2.27633	0.13891	3.91967e-05
14	A0A1B6PLA9	Uncharacterized protein OS=Sorghum bicolor GN=SORBI_006G104300 PE=4 SV=1	2.24596	0.091807	2.28464e-05
51	A0A1B6QGB6	Uncharacterized protein OS=Sorghum bicolor GN=SORBI_002G416800 PE=4 SV=1	2.20828	0.0713387	1.85977e-05
181	A0A1B6PJF1	Uncharacterized protein OS=Sorghum bicolor GN=SORBI_006G014400 PE=4 SV=1	2.19641	0.315208	0.000840625
22	A0A1B6QI05	Uncharacterized protein OS=Sorghum bicolor GN=SORBI_001G089100 PE=4 SV=1	2.1935	0.0831734	0.000179211
31	C5YC92	Uncharacterized protein OS=Sorghum bicolor GN=SORBI_006G018100 PE=3 SV=1	2.1814	0.295937	0.000317098
38	A0A1B6QN00	Uncharacterized protein OS=Sorghum bicolor GN=SORBI_001G360500 PE=4 SV=1	2.16174	0.411477	0.00145625
165	A0A1B6PLT5	Uncharacterized protein OS=Sorghum bicolor GN=SORBI_006G133000 PE=4 SV=1	2.13932	0.376695	0.000589215
94	C5WXN2	Carboxypeptidase OS=Sorghum bicolor GN=SORBI_001G348800 PE=3 SV=1	2.10302	0.144168	0.000249728
169	A0A1B6QJR7	Uncharacterized protein OS=Sorghum bicolor GN=SORBI_001G189000 PE=4 SV=1	2.09924	0.38769	0.00216673
7	A0A1B6QG95	Uncharacterized protein OS=Sorghum bicolor GN=SORBI_002G416600 PE=4 SV=1	2.08461	0.0325682	6.74752e-05
86	A0A1B6PTQ9	Uncharacterized protein OS=Sorghum bicolor GN=SORBI_005G204700 PE=4 SV=1	2.07378	0.480349	0.00503927
30	C5WNY4	Uncharacterized protein OS=Sorghum bicolor GN=SORBI_001G129700 PE=3 SV=1	2.06892	0.175184	0.000157248
82	A0A1B6QC86	Uncharacterized protein OS=Sorghum bicolor GN=SORBI_002G189100 PE=4 SV=1	2.06719	0.162014	0.000676576
68	C5YBH7	Uncharacterized protein OS=Sorghum bicolor GN=SORBI_006G135500 PE=4 SV=1	2.06655	0.0707263	0.000137775
8	C5X532	Alpha-galactosidase OS=Sorghum bicolor GN=SORBI_002G123100 PE=3 SV=1	2.0525	0.0512624	0.000795844
26	C5XQ74	Uncharacterized protein OS=Sorghum bicolor GN=SORBI_003G208800 PE=3 SV=2	2.0508	0.0980118	0.000470188
85	C5WT64	Uncharacterized protein OS=Sorghum bicolor GN=SORBI_001G170700 PE=4 SV=2	2.04694	0.176727	0.00041458
72	C5X022	Uncharacterized protein OS=Sorghum bicolor GN=SORBI_001G525000 PE=3 SV=1	2.00221	0.1064	0.000150937
42	C5XHF1	Uncharacterized protein OS=Sorghum bicolor GN=SORBI_003G136200 PE=3 SV=1	1.98639	0.163298	0.000265264
112	C5XCL8	Uncharacterized protein OS=Sorghum bicolor GN=SORBI_002G070200 PE=4 SV=1	1.97065	0.194379	0.000110762
34	C5Y1P1	Uncharacterized protein OS=Sorghum bicolor GN=SORBI_005G098700 PE=4 SV=1	1.96314	0.146039	0.000455475
73	C5YI15	Uncharacterized protein OS=Sorghum bicolor GN=SORBI_007G066500 PE=3 SV=1	1.95051	0.134963	0.000168672
62	C5WZU7	Uncharacterized protein OS=Sorghum bicolor GN=SORBI_001G516000 PE=3 SV=1	1.94963	0.197763	0.00038491
39	C5WVG9	Cysteine proteinase inhibitor OS=Sorghum bicolor GN=SORBI_001G324800 PE=3 SV=1	1.94605	0.155074	0.000229235
157	C5WPH2	Uncharacterized protein OS=Sorghum bicolor GN=SORBI_001G130400 PE=4 SV=1	1.94094	0.368113	0.00284815
114	C5XQJ2	Uncharacterized protein OS=Sorghum bicolor GN=SORBI_003G364300 PE=3 SV=1	1.93008	0.252558	0.00156449
143	C5WPY8	Peroxidase OS=Sorghum bicolor GN=SORBI_001G277000 PE=3 SV=1	1.90131	0.114663	0.00054375
124	A0A1B6QN59	Uncharacterized protein OS=Sorghum bicolor GN=SORBI_001G366800 PE=4 SV=1	1.87113	0.0792934	0.000850087
60	C5XHP7	Uncharacterized protein OS=Sorghum bicolor GN=SORBI_003G419300 PE=4 SV=1	1.86396	0.156566	0.000335934
15	C5XRC3	Uncharacterized protein OS=Sorghum bicolor GN=SORBI_003G374100 PE=3 SV=1	1.84262	0.190238	0.00237023
162	C5X4N0	Uncharacterized protein OS=Sorghum bicolor GN=SORBI_002G255600 PE=3 SV=1	1.83605	0.205995	0.000306732
149	C5Y7T1	Uncharacterized protein OS=Sorghum bicolor GN=SORBI_005G086000 PE=3 SV=1	1.7802	0.207712	0.0103028
12	C5WXC7	Alpha-galactosidase OS=Sorghum bicolor GN=SORBI_001G208100 PE=3 SV=1	1.75121	0.0273176	0.00409401
158	C5WSF3	Uncharacterized protein OS=Sorghum bicolor GN=SORBI_001G301000 PE=3 SV=1	1.75027	0.32823	0.00533173
166	C5WRL4	Uncharacterized protein OS=Sorghum bicolor GN=SORBI_001G442200 PE=4 SV=1	1.74979	0.311894	0.00211624
147	C5Z998	Uncharacterized protein OS=Sorghum bicolor GN=SORBI_010G255000 PE=4 SV=1	1.74407	0.590481	0.0430415
44	C5WRN5	Peroxidase OS=Sorghum bicolor GN=SORBI_001G444500 PE=3 SV=1	1.73353	0.0626291	0.0003147
61	C5YK12	Uncharacterized protein OS=Sorghum bicolor GN=SORBI_007G100600 PE=4 SV=1	1.68986	0.13066	0.000425214
37	A0A1B6QIM7	Uncharacterized protein OS=Sorghum bicolor GN=SORBI_001G123300 PE=4 SV=1	1.67809	0.0682009	0.00312738
5	C5XYP5	Uncharacterized protein OS=Sorghum bicolor GN=SORBI_004G233700 PE=4 SV=1	1.66263	0.110724	0.0047432
66	C5XT36	Endoglucanase OS=Sorghum bicolor GN=Sb24P17cg_130 PE=3 SV=1	1.66109	0.113296	0.000480691
154	A0A1B6QFT1	Uncharacterized protein OS=Sorghum bicolor GN=SORBI_002G392000 PE=4 SV=1	1.65754	0.0166251	0.000467679
96	A0A1B6Q6M7	Uncharacterized protein OS=Sorghum bicolor GN=SORBI_003G327700 PE=4 SV=1	1.62132	0.0684401	0.000300785
125	C5XHX2	Uncharacterized protein OS=Sorghum bicolor GN=SORBI_003G427700 PE=3 SV=1	1.62059	0.135236	0.00434588
52	C5XIK1	Uncharacterized protein OS=Sorghum bicolor GN=SORBI_003G432700 PE=4 SV=1	1.61934	0.0773015	0.00562076
78	C5Y1M2	Uncharacterized protein OS=Sorghum bicolor GN=SORBI_005G097400 PE=4 SV=1	1.61171	0.320237	0.0108893
128	C5YZJ2	Peroxidase OS=Sorghum bicolor GN=SORBI_009G033400 PE=3 SV=1	1.61069	0.124955	0.00232161
91	C5Y675	Uncharacterized protein OS=Sorghum bicolor GN=SORBI_005G064200 PE=4 SV=2	1.57101	0.0885759	0.0049229
99	C5XL56	Uncharacterized protein OS=Sorghum bicolor GN=SORBI_003G023800 PE=4 SV=1	1.56835	0.144351	0.00261983
170	C5WX83	Uncharacterized protein OS=Sorghum bicolor GN=SORBI_001G058300 PE=4 SV=1	1.56584	0.118115	0.00361047
50	C5XX83	Uncharacterized protein OS=Sorghum bicolor GN=SORBI_004G208700 PE=3 SV=1	1.55776	0.107377	0.00747619
4	C5X5K6	Peroxidase OS=Sorghum bicolor GN=SORBI_002G416700 PE=3 SV=1	1.55258	0.191384	0.00435266
45	C5XIH4	Uncharacterized protein OS=Sorghum bicolor GN=SORBI_003G430100 PE=4 SV=1	1.54507	0.151728	0.0091607
153	C5Y2P0	Uncharacterized protein OS=Sorghum bicolor GN=SORBI_005G122300 PE=4 SV=1	1.54437	0.185728	0.00642119
55	C5YVJ8	Uncharacterized protein OS=Sorghum bicolor GN=SORBI_009G232200 PE=4 SV=1	1.54151	0.0474065	0.000735398
75	C5Y5K2	Peroxidase OS=Sorghum bicolor GN=SORBI_005G051500 PE=3 SV=1	1.52653	0.150129	0.00608671
126	C5Z475	Peroxidase OS=Sorghum bicolor GN=SORBI_010G162000 PE=3 SV=1	1.5248	0.161601	0.00398385
101	C5X578	Uncharacterized protein OS=Sorghum bicolor GN=SORBI_002G128000 PE=4 SV=1	1.52204	0.104992	0.000899748
160	A0A1B6Q537	Uncharacterized protein OS=Sorghum bicolor GN=SORBI_003G244600 PE=4 SV=1	1.51954	0.279463	0.0176342
57	C5Y8Y2	Uncharacterized protein OS=Sorghum bicolor GN=SORBI_006G235600 PE=4 SV=1	1.5162	0.116828	0.0166633
109	A0A1B6PAU7	Uncharacterized protein OS=Sorghum bicolor GN=SORBI_009G234800 PE=4 SV=1	1.5147	0.265103	0.0181192
135	A0A1B6PLT3	Uncharacterized protein OS=Sorghum bicolor GN=SORBI_006G132100 PE=4 SV=1	1.51271	0.207847	0.0161952
107	C5YUD2	Uncharacterized protein OS=Sorghum bicolor GN=SORBI_009G072000 PE=3 SV=1	1.49381	0.25396	0.00768999
108	A0A1B6QIX5	Uncharacterized protein OS=Sorghum bicolor GN=SORBI_001G142200 PE=4 SV=1	1.46895	0.0945216	0.00366514
9	C5XQV7	Uncharacterized protein OS=Sorghum bicolor GN=SORBI_003G085900 PE=3 SV=1	1.4638	0.066924	0.0130421
74	A0A1B6Q9B0	Uncharacterized protein OS=Sorghum bicolor GN=SORBI_002G050900 PE=4 SV=1	1.45888	0.127173	0.0283908
46	C5X1U2	Uncharacterized protein OS=Sorghum bicolor GN=SORBI_001G390300 PE=4 SV=1	1.43231	0.100765	0.00418182
32	C5Z864	Peroxidase OS=Sorghum bicolor GN=SORBI_010G232500 PE=3 SV=1	1.40508	0.0189571	0.0150158
58	C5XHP8	Uncharacterized protein OS=Sorghum bicolor GN=SORBI_003G419400 PE=3 SV=1	1.36464	0.143729	0.0119279
10	C5XI24	Peroxidase OS=Sorghum bicolor GN=SORBI_003G140700 PE=3 SV=1	1.35841	0.0860549	0.0367376
16	C5Y8G7	Uncharacterized protein OS=Sorghum bicolor GN=SORBI_005G224500 PE=3 SV=1	1.34616	0.0888231	0.0417659
63	C5XBP7	Uncharacterized protein OS=Sorghum bicolor GN=SORBI_002G343600 PE=4 SV=1	1.34089	0.0328273	0.00207894
25	C5X3C1	Peroxidase OS=Sorghum bicolor GN=SORBI_002G391300 PE=3 SV=1	1.33941	0.0622508	0.0265015
71	C5WN99	Uncharacterized protein OS=Sorghum bicolor GN=SORBI_001G261600 PE=3 SV=1	1.32338	0.110233	0.0304925
56	C5YJ56	Uncharacterized protein OS=Sorghum bicolor GN=SORBI_007G214700 PE=4 SV=1	1.2094	0.0437336	0.0103535
175	A0A194YLI0	Uncharacterized protein OS=Sorghum bicolor GN=SORBI_010G261000 PE=4 SV=1	-1.41874	0.0102335	0.0187382
119	C5Y8K8	Uncharacterized protein OS=Sorghum bicolor GN=SORBI_005G228900 PE=3 SV=1	-1.85855	0.052006	0.00697836
118	C5X3C7	Peroxidase OS=Sorghum bicolor GN=SORBI_002G391900 PE=3 SV=1	-1.93125	0.0368254	0.00365596
92	C5XL59	Uncharacterized protein OS=Sorghum bicolor GN=SORBI_003G024700 PE=4 SV=2	-2.39942	0.0365483	0.000736721
